# Supplementary material for: Carbon redirection via tunable Fenton-like reactions under nanoconfinement toward sustainable water treatment
Source: Nat Commun. 2024 Apr 1;15:2808. doi: 10.1038/s41467-024-47269-6 (PMC10985074; doi:10.1038/s41467-024-47269-6)
Supplement: Supplementary file 3 — Source Data [file 41467_2024_47269_MOESM3_ESM.xlsx]

## Sheet: Figure 1
Fig. 1i							Fig. 1j
Diameter (nm)	Mn3O4@20ACNT	Mn3O4@55ACNT	Mn3O4@120ACNT	Mn3O4 NPs			2θ (Degree)	JCPDS card No. 80-0382	2θ (Degree)	Mn3O4@20ACNT	2θ (Degree)	Mn3O4@55ACNT	2θ (Degree)	Mn3O4@120ACNT	2θ (Degree)	Mn3O4 NPs
3-6	0	0	2	0			18.013	27.7	15.0191	328	15.0068	343	15.0068	347	15.0068	183
6-9	3	5	2	0			28.914	38.2	15.0439	329	15.0191	341	15.0191	307	15.0191	199
9-12	14	10	10	0			30.999	16.1	15.0686	339	15.0315	343	15.0315	359	15.0315	205
12-15	30	26	28	13			32.382	76.5	15.0934	343	15.0439	332	15.0439	370	15.0439	194
15-18	32	25	30	24			36.083	100	15.1181	341	15.0562	330	15.0562	384	15.0562	188
18-21	16	24	22	32			36.492	14.8	15.1428	317	15.0686	327	15.0686	351	15.0686	202
21-24	5	10	5	25			38.091	18.3	15.1676	338	15.081	311	15.081	358	15.081	194
24-27	0	0	1	6			44.409	20.7	15.1923	337	15.0934	331	15.0934	351	15.0934	198
							45.438	0.3	15.2171	365	15.1057	321	15.1057	334	15.1057	215
							48.291	0.1	15.2418	299	15.1181	359	15.1181	355	15.1181	190
							49.893	5.8	15.2665	340	15.1305	377	15.1305	355	15.1305	170
							50.837	22	15.2913	294	15.1428	326	15.1428	351	15.1428	195
							53.864	9	15.316	316	15.1552	323	15.1552	343	15.1552	193
							56.023	7.5	15.3407	305	15.1676	320	15.1676	338	15.1676	187
							58.498	27.7	15.3655	309	15.1799	327	15.1799	324	15.1799	216
							59.908	49.2	15.3902	285	15.1923	350	15.1923	344	15.1923	185
							60.744	0.9	15.415	330	15.2047	338	15.2047	347	15.2047	186
							63.295	2.3	15.4397	326	15.2171	316	15.2171	335	15.2171	177
							64.614	17.8	15.4644	324	15.2294	305	15.2294	361	15.2294	202
							65.415	1.1	15.4892	303	15.2418	313	15.2418	371	15.2418	202
							67.791	2.6	15.5139	331	15.2542	319	15.2542	359	15.2542	178
							67.946	1.4	15.5387	326	15.2665	273	15.2665	373	15.2665	198
							69.764	4.5	15.5634	308	15.2789	322	15.2789	352	15.2789	167
							71.816	0.1	15.5881	343	15.2913	352	15.2913	357	15.2913	184
							72.298	1.4	15.6129	311	15.3036	358	15.3036	355	15.3036	207
							73.388	1.2	15.6376	313	15.316	344	15.316	324	15.316	201
							74.144	8.3	15.6623	298	15.3284	341	15.3284	333	15.3284	202
							76.546	3.9	15.6871	313	15.3407	327	15.3407	298	15.3407	199
							77.54	4	15.7118	354	15.3531	324	15.3531	345	15.3531	162
							78.284	1	15.7366	303	15.3655	353	15.3655	313	15.3655	189
									15.7613	306	15.3779	299	15.3779	354	15.3779	187
									15.786	310	15.3902	307	15.3902	336	15.3902	194
									15.8108	271	15.4026	335	15.4026	341	15.4026	168
									15.8355	330	15.415	343	15.415	320	15.415	216
									15.8603	312	15.4273	343	15.4273	320	15.4273	204
									15.885	327	15.4397	329	15.4397	363	15.4397	210
									15.9097	317	15.4521	338	15.4521	312	15.4521	192
									15.9345	279	15.4644	312	15.4644	334	15.4644	205
									15.9592	302	15.4768	329	15.4768	344	15.4768	168
									15.9839	304	15.4892	306	15.4892	310	15.4892	188
									16.0087	329	15.5015	319	15.5015	350	15.5015	191
									16.0334	307	15.5139	350	15.5139	318	15.5139	165
									16.0582	264	15.5263	307	15.5263	324	15.5263	172
									16.0829	298	15.5387	314	15.5387	340	15.5387	189
									16.1076	305	15.551	280	15.551	304	15.551	191
									16.1324	289	15.5634	308	15.5634	312	15.5634	177
									16.1571	285	15.5758	337	15.5758	315	15.5758	185
									16.1819	309	15.5881	298	15.5881	311	15.5881	162
									16.2066	315	15.6005	297	15.6005	362	15.6005	182
									16.2313	287	15.6129	299	15.6129	359	15.6129	164
									16.2561	262	15.6252	303	15.6252	306	15.6252	206
									16.2808	303	15.6376	330	15.6376	334	15.6376	184
									16.3055	299	15.65	300	15.65	324	15.65	186
									16.3303	272	15.6623	305	15.6623	311	15.6623	175
									16.355	299	15.6747	328	15.6747	289	15.6747	179
									16.3798	309	15.6871	323	15.6871	308	15.6871	190
									16.4045	275	15.6995	338	15.6995	340	15.6995	202
									16.4292	276	15.7118	325	15.7118	324	15.7118	197
									16.454	292	15.7242	305	15.7242	314	15.7242	175
									16.4787	298	15.7366	341	15.7366	330	15.7366	201
									16.5035	293	15.7489	293	15.7489	328	15.7489	183
									16.5282	291	15.7613	325	15.7613	321	15.7613	183
									16.5529	305	15.7737	297	15.7737	304	15.7737	178
									16.5777	288	15.786	304	15.786	314	15.786	156
									16.6024	273	15.7984	338	15.7984	290	15.7984	180
									16.6272	287	15.8108	318	15.8108	307	15.8108	154
									16.6519	268	15.8231	342	15.8231	316	15.8231	178
									16.6766	267	15.8355	325	15.8355	306	15.8355	174
									16.7014	260	15.8479	338	15.8479	291	15.8479	187
									16.7261	283	15.8603	284	15.8603	321	15.8603	165
									16.7508	272	15.8726	274	15.8726	335	15.8726	191
									16.7756	274	15.885	307	15.885	309	15.885	173
									16.8003	273	15.8974	329	15.8974	346	15.8974	179
									16.8251	285	15.9097	296	15.9097	332	15.9097	171
									16.8498	280	15.9221	318	15.9221	318	15.9221	185
									16.8745	291	15.9345	326	15.9345	323	15.9345	209
									16.8993	275	15.9468	309	15.9468	316	15.9468	171
									16.924	298	15.9592	272	15.9592	328	15.9592	158
									16.9488	274	15.9716	317	15.9716	314	15.9716	189
									16.9735	264	15.9839	329	15.9839	303	15.9839	196
									16.9982	270	15.9963	285	15.9963	305	15.9963	169
									17.023	287	16.0087	314	16.0087	321	16.0087	164
									17.0477	279	16.0211	270	16.0211	308	16.0211	172
									17.0724	285	16.0334	301	16.0334	328	16.0334	178
									17.0972	283	16.0458	297	16.0458	306	16.0458	177
									17.1219	271	16.0582	311	16.0582	314	16.0582	171
									17.1467	254	16.0705	296	16.0705	293	16.0705	175
									17.1714	276	16.0829	310	16.0829	310	16.0829	194
									17.1961	299	16.0953	272	16.0953	291	16.0953	156
									17.2209	276	16.1076	304	16.1076	296	16.1076	178
									17.2456	281	16.12	275	16.12	334	16.12	165
									17.2704	264	16.1324	306	16.1324	279	16.1324	184
									17.2951	272	16.1447	279	16.1447	320	16.1447	173
									17.3198	260	16.1571	309	16.1571	316	16.1571	192
									17.3446	250	16.1695	311	16.1695	319	16.1695	150
									17.3693	236	16.1819	318	16.1819	296	16.1819	169
									17.394	268	16.1942	303	16.1942	315	16.1942	180
									17.4188	221	16.2066	298	16.2066	295	16.2066	168
									17.4435	264	16.219	345	16.219	279	16.219	186
									17.4683	268	16.2313	289	16.2313	320	16.2313	174
									17.493	256	16.2437	284	16.2437	280	16.2437	169
									17.5177	264	16.2561	297	16.2561	325	16.2561	176
									17.5425	270	16.2684	299	16.2684	332	16.2684	175
									17.5672	224	16.2808	311	16.2808	297	16.2808	150
									17.592	241	16.2932	301	16.2932	304	16.2932	174
									17.6167	243	16.3055	326	16.3055	314	16.3055	177
									17.6414	263	16.3179	264	16.3179	293	16.3179	193
									17.6662	284	16.3303	303	16.3303	308	16.3303	183
									17.6909	293	16.3427	325	16.3427	303	16.3427	163
									17.7157	235	16.355	249	16.355	301	16.355	144
									17.7404	249	16.3674	308	16.3674	306	16.3674	173
									17.7651	269	16.3798	278	16.3798	311	16.3798	153
									17.7899	271	16.3921	305	16.3921	267	16.3921	171
									17.8146	231	16.4045	286	16.4045	312	16.4045	156
									17.8393	295	16.4169	268	16.4169	314	16.4169	157
									17.8641	264	16.4292	324	16.4292	321	16.4292	164
									17.8888	261	16.4416	287	16.4416	321	16.4416	165
									17.9136	304	16.454	303	16.454	303	16.454	168
									17.9383	293	16.4664	292	16.4664	322	16.4664	160
									17.963	306	16.4787	305	16.4787	314	16.4787	167
									17.9878	359	16.4911	258	16.4911	318	16.4911	156
									18.0125	365	16.5035	291	16.5035	329	16.5035	146
									18.0373	392	16.5158	298	16.5158	307	16.5158	175
									18.062	415	16.5282	276	16.5282	311	16.5282	173
									18.0867	397	16.5406	285	16.5406	271	16.5406	175
									18.1115	310	16.5529	257	16.5529	308	16.5529	158
									18.1362	314	16.5653	276	16.5653	289	16.5653	153
									18.1609	274	16.5777	284	16.5777	285	16.5777	176
									18.1857	247	16.59	279	16.59	277	16.59	146
									18.2104	263	16.6024	302	16.6024	299	16.6024	167
									18.2352	250	16.6148	274	16.6148	331	16.6148	172
									18.2599	257	16.6272	293	16.6272	297	16.6272	172
									18.2846	230	16.6395	282	16.6395	273	16.6395	157
									18.3094	229	16.6519	292	16.6519	346	16.6519	174
									18.3341	242	16.6643	285	16.6643	319	16.6643	172
									18.3589	274	16.6766	312	16.6766	286	16.6766	179
									18.3836	223	16.689	282	16.689	308	16.689	146
									18.4083	252	16.7014	311	16.7014	281	16.7014	156
									18.4331	250	16.7137	256	16.7137	249	16.7137	148
									18.4578	229	16.7261	276	16.7261	275	16.7261	185
									18.4825	229	16.7385	293	16.7385	281	16.7385	163
									18.5073	246	16.7508	261	16.7508	275	16.7508	160
									18.532	219	16.7632	271	16.7632	269	16.7632	146
									18.5568	243	16.7756	281	16.7756	244	16.7756	139
									18.5815	225	16.788	309	16.788	276	16.788	160
									18.6062	256	16.8003	251	16.8003	301	16.8003	151
									18.631	240	16.8127	249	16.8127	283	16.8127	161
									18.6557	231	16.8251	275	16.8251	269	16.8251	156
									18.6805	221	16.8374	290	16.8374	282	16.8374	174
									18.7052	219	16.8498	295	16.8498	326	16.8498	165
									18.7299	240	16.8622	293	16.8622	298	16.8622	166
									18.7547	209	16.8745	254	16.8745	297	16.8745	142
									18.7794	216	16.8869	255	16.8869	298	16.8869	162
									18.8042	231	16.8993	275	16.8993	282	16.8993	152
									18.8289	238	16.9116	275	16.9116	271	16.9116	167
									18.8536	249	16.924	283	16.924	289	16.924	133
									18.8784	237	16.9364	292	16.9364	249	16.9364	176
									18.9031	242	16.9488	260	16.9488	288	16.9488	151
									18.9278	204	16.9611	302	16.9611	268	16.9611	160
									18.9526	219	16.9735	259	16.9735	292	16.9735	143
									18.9773	236	16.9859	279	16.9859	285	16.9859	164
									19.0021	215	16.9982	287	16.9982	295	16.9982	162
									19.0268	225	17.0106	263	17.0106	286	17.0106	156
									19.0515	214	17.023	279	17.023	322	17.023	160
									19.0763	221	17.0353	294	17.0353	281	17.0353	161
									19.101	235	17.0477	273	17.0477	302	17.0477	164
									19.1258	239	17.0601	262	17.0601	304	17.0601	166
									19.1505	222	17.0724	293	17.0724	270	17.0724	160
									19.1752	220	17.0848	293	17.0848	295	17.0848	148
									19.2	198	17.0972	255	17.0972	267	17.0972	171
									19.2247	207	17.1096	299	17.1096	279	17.1096	148
									19.2494	220	17.1219	285	17.1219	267	17.1219	136
									19.2742	207	17.1343	272	17.1343	272	17.1343	168
									19.2989	217	17.1467	260	17.1467	279	17.1467	143
									19.3237	240	17.159	293	17.159	269	17.159	149
									19.3484	223	17.1714	232	17.1714	283	17.1714	159
									19.3731	212	17.1838	241	17.1838	289	17.1838	150
									19.3979	210	17.1961	278	17.1961	274	17.1961	146
									19.4226	214	17.2085	252	17.2085	276	17.2085	139
									19.4474	207	17.2209	279	17.2209	310	17.2209	153
									19.4721	214	17.2332	252	17.2332	268	17.2332	171
									19.4968	238	17.2456	250	17.2456	298	17.2456	156
									19.5216	204	17.258	253	17.258	251	17.258	155
									19.5463	215	17.2704	263	17.2704	276	17.2704	158
									19.571	217	17.2827	261	17.2827	287	17.2827	158
									19.5958	192	17.2951	256	17.2951	278	17.2951	157
									19.6205	197	17.3075	275	17.3075	311	17.3075	158
									19.6453	219	17.3198	285	17.3198	285	17.3198	141
									19.67	212	17.3322	251	17.3322	290	17.3322	157
									19.6947	211	17.3446	263	17.3446	253	17.3446	162
									19.7195	225	17.3569	273	17.3569	284	17.3569	157
									19.7442	223	17.3693	297	17.3693	273	17.3693	147
									19.769	192	17.3817	286	17.3817	298	17.3817	154
									19.7937	213	17.394	295	17.394	288	17.394	151
									19.8184	215	17.4064	283	17.4064	296	17.4064	156
									19.8432	203	17.4188	272	17.4188	263	17.4188	139
									19.8679	231	17.4312	273	17.4312	266	17.4312	163
									19.8926	179	17.4435	281	17.4435	263	17.4435	163
									19.9174	218	17.4559	273	17.4559	269	17.4559	145
									19.9421	212	17.4683	274	17.4683	290	17.4683	146
									19.9669	195	17.4806	286	17.4806	261	17.4806	144
									19.9916	224	17.493	229	17.493	274	17.493	146
									20.0163	186	17.5054	271	17.5054	280	17.5054	152
									20.0411	213	17.5177	270	17.5177	287	17.5177	143
									20.0658	199	17.5301	261	17.5301	264	17.5301	146
									20.0906	188	17.5425	244	17.5425	282	17.5425	140
									20.1153	210	17.5548	256	17.5548	289	17.5548	167
									20.14	203	17.5672	268	17.5672	252	17.5672	147
									20.1648	207	17.5796	241	17.5796	260	17.5796	165
									20.1895	225	17.592	258	17.592	284	17.592	161
									20.2143	212	17.6043	259	17.6043	283	17.6043	156
									20.239	199	17.6167	289	17.6167	296	17.6167	169
									20.2637	200	17.6291	245	17.6291	269	17.6291	143
									20.2885	205	17.6414	252	17.6414	226	17.6414	136
									20.3132	190	17.6538	278	17.6538	250	17.6538	172
									20.3379	199	17.6662	243	17.6662	294	17.6662	153
									20.3627	191	17.6785	241	17.6785	266	17.6785	153
									20.3874	196	17.6909	288	17.6909	291	17.6909	150
									20.4122	202	17.7033	256	17.7033	273	17.7033	140
									20.4369	211	17.7157	242	17.7157	288	17.7157	147
									20.4616	205	17.728	255	17.728	265	17.728	143
									20.4864	200	17.7404	281	17.7404	274	17.7404	150
									20.5111	207	17.7528	267	17.7528	297	17.7528	165
									20.5359	164	17.7651	282	17.7651	279	17.7651	160
									20.5606	203	17.7775	293	17.7775	247	17.7775	166
									20.5853	201	17.7899	263	17.7899	281	17.7899	153
									20.6101	186	17.8022	274	17.8022	293	17.8022	142
									20.6348	192	17.8146	267	17.8146	294	17.8146	140
									20.6595	194	17.827	261	17.827	242	17.827	161
									20.6843	188	17.8393	255	17.8393	281	17.8393	193
									20.709	182	17.8517	260	17.8517	294	17.8517	153
									20.7338	192	17.8641	286	17.8641	275	17.8641	156
									20.7585	194	17.8765	281	17.8765	288	17.8765	180
									20.7832	203	17.8888	273	17.8888	293	17.8888	150
									20.808	194	17.9012	294	17.9012	311	17.9012	158
									20.8327	177	17.9136	303	17.9136	320	17.9136	162
									20.8575	197	17.9259	271	17.9259	315	17.9259	177
									20.8822	190	17.9383	299	17.9383	310	17.9383	181
									20.9069	191	17.9507	269	17.9507	300	17.9507	182
									20.9317	178	17.963	311	17.963	302	17.963	191
									20.9564	175	17.9754	365	17.9754	359	17.9754	200
									20.9811	212	17.9878	348	17.9878	328	17.9878	219
									21.0059	178	18.0001	362	18.0001	326	18.0001	200
									21.0306	175	18.0125	357	18.0125	351	18.0125	223
									21.0554	198	18.0249	359	18.0249	357	18.0249	249
									21.0801	162	18.0373	372	18.0373	331	18.0373	273
									21.1048	183	18.0496	343	18.0496	352	18.0496	294
									21.1296	147	18.062	379	18.062	382	18.062	290
									21.1543	173	18.0744	385	18.0744	357	18.0744	311
									21.1791	202	18.0867	392	18.0867	356	18.0867	364
									21.2038	183	18.0991	378	18.0991	354	18.0991	357
									21.2285	167	18.1115	351	18.1115	367	18.1115	427
									21.2533	176	18.1238	386	18.1238	339	18.1238	382
									21.278	170	18.1362	336	18.1362	350	18.1362	436
									21.3028	179	18.1486	335	18.1486	336	18.1486	412
									21.3275	169	18.1609	304	18.1609	331	18.1609	410
									21.3522	164	18.1733	266	18.1733	309	18.1733	394
									21.377	198	18.1857	281	18.1857	281	18.1857	336
									21.4017	178	18.1981	299	18.1981	311	18.1981	311
									21.4264	184	18.2104	271	18.2104	264	18.2104	268
									21.4512	181	18.2228	295	18.2228	264	18.2228	245
									21.4759	151	18.2352	248	18.2352	277	18.2352	223
									21.5007	166	18.2475	270	18.2475	245	18.2475	192
									21.5254	183	18.2599	252	18.2599	276	18.2599	194
									21.5501	206	18.2723	249	18.2723	281	18.2723	189
									21.5749	147	18.2846	236	18.2846	270	18.2846	162
									21.5996	159	18.297	256	18.297	254	18.297	191
									21.6244	179	18.3094	266	18.3094	243	18.3094	151
									21.6491	162	18.3217	264	18.3217	266	18.3217	157
									21.6738	195	18.3341	246	18.3341	241	18.3341	160
									21.6986	162	18.3465	241	18.3465	259	18.3465	150
									21.7233	175	18.3589	220	18.3589	261	18.3589	134
									21.748	201	18.3712	256	18.3712	269	18.3712	161
									21.7728	178	18.3836	244	18.3836	247	18.3836	136
									21.7975	204	18.396	219	18.396	237	18.396	131
									21.8223	173	18.4083	217	18.4083	260	18.4083	119
									21.847	191	18.4207	247	18.4207	263	18.4207	149
									21.8717	166	18.4331	229	18.4331	260	18.4331	122
									21.8965	192	18.4454	274	18.4454	263	18.4454	163
									21.9212	164	18.4578	240	18.4578	239	18.4578	138
									21.946	146	18.4702	235	18.4702	263	18.4702	155
									21.9707	173	18.4825	225	18.4825	247	18.4825	160
									21.9954	175	18.4949	233	18.4949	274	18.4949	129
									22.0202	153	18.5073	259	18.5073	247	18.5073	136
									22.0449	171	18.5197	254	18.5197	233	18.5197	146
									22.0696	157	18.532	248	18.532	246	18.532	140
									22.0944	162	18.5444	231	18.5444	259	18.5444	152
									22.1191	169	18.5568	243	18.5568	275	18.5568	121
									22.1439	171	18.5691	289	18.5691	254	18.5691	121
									22.1686	144	18.5815	256	18.5815	245	18.5815	125
									22.1933	150	18.5939	229	18.5939	229	18.5939	131
									22.2181	186	18.6062	209	18.6062	240	18.6062	127
									22.2428	143	18.6186	226	18.6186	228	18.6186	136
									22.2676	170	18.631	246	18.631	250	18.631	136
									22.2923	155	18.6433	213	18.6433	226	18.6433	139
									22.317	163	18.6557	257	18.6557	227	18.6557	133
									22.3418	150	18.6681	256	18.6681	226	18.6681	152
									22.3665	183	18.6805	238	18.6805	261	18.6805	128
									22.3913	171	18.6928	210	18.6928	257	18.6928	109
									22.416	165	18.7052	229	18.7052	262	18.7052	136
									22.4407	162	18.7176	233	18.7176	261	18.7176	112
									22.4655	167	18.7299	218	18.7299	245	18.7299	140
									22.4902	158	18.7423	247	18.7423	242	18.7423	132
									22.5149	164	18.7547	236	18.7547	246	18.7547	145
									22.5397	146	18.767	224	18.767	255	18.767	129
									22.5644	144	18.7794	214	18.7794	248	18.7794	119
									22.5892	166	18.7918	237	18.7918	237	18.7918	132
									22.6139	190	18.8042	254	18.8042	253	18.8042	126
									22.6386	146	18.8165	247	18.8165	229	18.8165	139
									22.6634	162	18.8289	218	18.8289	257	18.8289	122
									22.6881	139	18.8413	242	18.8413	235	18.8413	151
									22.7129	175	18.8536	207	18.8536	228	18.8536	140
									22.7376	157	18.866	245	18.866	270	18.866	112
									22.7623	159	18.8784	212	18.8784	234	18.8784	123
									22.7871	166	18.8907	254	18.8907	256	18.8907	133
									22.8118	166	18.9031	248	18.9031	245	18.9031	117
									22.8365	156	18.9155	207	18.9155	232	18.9155	135
									22.8613	157	18.9278	222	18.9278	248	18.9278	134
									22.886	132	18.9402	243	18.9402	234	18.9402	141
									22.9108	170	18.9526	222	18.9526	241	18.9526	153
									22.9355	149	18.965	201	18.965	217	18.965	125
									22.9602	155	18.9773	246	18.9773	237	18.9773	136
									22.985	154	18.9897	223	18.9897	204	18.9897	129
									23.0097	165	19.0021	223	19.0021	228	19.0021	138
									23.0345	153	19.0144	237	19.0144	232	19.0144	125
									23.0592	166	19.0268	228	19.0268	237	19.0268	123
									23.0839	157	19.0392	207	19.0392	227	19.0392	165
									23.1087	125	19.0515	228	19.0515	243	19.0515	133
									23.1334	156	19.0639	214	19.0639	251	19.0639	154
									23.1581	153	19.0763	214	19.0763	195	19.0763	133
									23.1829	152	19.0886	216	19.0886	247	19.0886	106
									23.2076	141	19.101	246	19.101	225	19.101	137
									23.2324	148	19.1134	216	19.1134	241	19.1134	112
									23.2571	143	19.1258	211	19.1258	268	19.1258	128
									23.2818	162	19.1381	224	19.1381	212	19.1381	147
									23.3066	159	19.1505	181	19.1505	233	19.1505	129
									23.3313	136	19.1629	201	19.1629	240	19.1629	133
									23.3561	147	19.1752	214	19.1752	204	19.1752	121
									23.3808	168	19.1876	224	19.1876	225	19.1876	135
									23.4055	159	19.2	220	19.2	206	19.2	129
									23.4303	173	19.2123	233	19.2123	213	19.2123	123
									23.455	122	19.2247	234	19.2247	229	19.2247	123
									23.4797	147	19.2371	223	19.2371	260	19.2371	113
									23.5045	155	19.2494	227	19.2494	237	19.2494	131
									23.5292	158	19.2618	225	19.2618	231	19.2618	108
									23.554	141	19.2742	252	19.2742	256	19.2742	127
									23.5787	155	19.2866	241	19.2866	228	19.2866	127
									23.6034	150	19.2989	220	19.2989	229	19.2989	134
									23.6282	141	19.3113	234	19.3113	232	19.3113	132
									23.6529	155	19.3237	213	19.3237	251	19.3237	123
									23.6777	141	19.336	209	19.336	219	19.336	156
									23.7024	154	19.3484	215	19.3484	231	19.3484	131
									23.7271	145	19.3608	248	19.3608	240	19.3608	131
									23.7519	145	19.3731	225	19.3731	237	19.3731	119
									23.7766	147	19.3855	229	19.3855	234	19.3855	127
									23.8014	115	19.3979	234	19.3979	219	19.3979	100
									23.8261	170	19.4102	206	19.4102	211	19.4102	118
									23.8508	130	19.4226	218	19.4226	224	19.4226	107
									23.8756	123	19.435	213	19.435	214	19.435	117
									23.9003	151	19.4474	218	19.4474	213	19.4474	126
									23.925	134	19.4597	210	19.4597	239	19.4597	128
									23.9498	124	19.4721	207	19.4721	247	19.4721	135
									23.9745	148	19.4845	205	19.4845	226	19.4845	114
									23.9993	122	19.4968	244	19.4968	239	19.4968	142
									24.024	156	19.5092	214	19.5092	232	19.5092	107
									24.0487	149	19.5216	238	19.5216	243	19.5216	111
									24.0735	156	19.5339	218	19.5339	215	19.5339	127
									24.0982	137	19.5463	216	19.5463	215	19.5463	131
									24.123	130	19.5587	187	19.5587	216	19.5587	108
									24.1477	123	19.571	223	19.571	230	19.571	117
									24.1724	127	19.5834	202	19.5834	246	19.5834	112
									24.1972	137	19.5958	193	19.5958	247	19.5958	121
									24.2219	143	19.6082	194	19.6082	195	19.6082	117
									24.2466	149	19.6205	215	19.6205	218	19.6205	113
									24.2714	132	19.6329	215	19.6329	236	19.6329	134
									24.2961	151	19.6453	217	19.6453	199	19.6453	124
									24.3209	120	19.6576	214	19.6576	232	19.6576	131
									24.3456	150	19.67	220	19.67	238	19.67	112
									24.3703	131	19.6824	217	19.6824	243	19.6824	121
									24.3951	125	19.6947	206	19.6947	213	19.6947	135
									24.4198	128	19.7071	219	19.7071	240	19.7071	111
									24.4446	136	19.7195	206	19.7195	209	19.7195	121
									24.4693	144	19.7318	209	19.7318	242	19.7318	121
									24.494	106	19.7442	192	19.7442	204	19.7442	116
									24.5188	125	19.7566	233	19.7566	231	19.7566	122
									24.5435	130	19.769	209	19.769	247	19.769	129
									24.5682	131	19.7813	204	19.7813	234	19.7813	118
									24.593	146	19.7937	207	19.7937	224	19.7937	130
									24.6177	122	19.8061	177	19.8061	191	19.8061	133
									24.6425	159	19.8184	246	19.8184	237	19.8184	125
									24.6672	136	19.8308	230	19.8308	211	19.8308	120
									24.6919	155	19.8432	198	19.8432	196	19.8432	112
									24.7167	136	19.8555	208	19.8555	240	19.8555	108
									24.7414	153	19.8679	192	19.8679	210	19.8679	121
									24.7662	130	19.8803	202	19.8803	224	19.8803	129
									24.7909	117	19.8926	204	19.8926	205	19.8926	123
									24.8156	137	19.905	189	19.905	206	19.905	115
									24.8404	130	19.9174	203	19.9174	248	19.9174	135
									24.8651	129	19.9298	200	19.9298	225	19.9298	100
									24.8899	127	19.9421	204	19.9421	232	19.9421	130
									24.9146	141	19.9545	194	19.9545	217	19.9545	118
									24.9393	113	19.9669	205	19.9669	215	19.9669	118
									24.9641	117	19.9792	193	19.9792	222	19.9792	107
									24.9888	142	19.9916	202	19.9916	231	19.9916	145
									25.0135	117	20.004	206	20.004	206	20.004	104
									25.0383	128	20.0163	187	20.0163	204	20.0163	120
									25.063	161	20.0287	209	20.0287	218	20.0287	119
									25.0878	133	20.0411	221	20.0411	229	20.0411	135
									25.1125	120	20.0535	200	20.0535	232	20.0535	127
									25.1372	130	20.0658	207	20.0658	235	20.0658	115
									25.162	129	20.0782	194	20.0782	214	20.0782	126
									25.1867	109	20.0906	214	20.0906	228	20.0906	119
									25.2115	108	20.1029	216	20.1029	218	20.1029	107
									25.2362	130	20.1153	201	20.1153	214	20.1153	113
									25.2609	123	20.1277	191	20.1277	255	20.1277	136
									25.2857	137	20.14	191	20.14	211	20.14	139
									25.3104	122	20.1524	206	20.1524	211	20.1524	119
									25.3351	113	20.1648	213	20.1648	210	20.1648	122
									25.3599	130	20.1771	162	20.1771	219	20.1771	117
									25.3846	128	20.1895	190	20.1895	206	20.1895	117
									25.4094	132	20.2019	209	20.2019	197	20.2019	109
									25.4341	134	20.2143	241	20.2143	226	20.2143	110
									25.4588	125	20.2266	208	20.2266	221	20.2266	96
									25.4836	152	20.239	204	20.239	207	20.239	98
									25.5083	113	20.2514	196	20.2514	195	20.2514	96
									25.5331	109	20.2637	193	20.2637	201	20.2637	94
									25.5578	124	20.2761	194	20.2761	219	20.2761	123
									25.5825	128	20.2885	221	20.2885	226	20.2885	123
									25.6073	135	20.3008	186	20.3008	260	20.3008	121
									25.632	123	20.3132	213	20.3132	236	20.3132	108
									25.6567	139	20.3256	186	20.3256	229	20.3256	129
									25.6815	115	20.3379	186	20.3379	213	20.3379	114
									25.7062	132	20.3503	205	20.3503	191	20.3503	121
									25.731	125	20.3627	222	20.3627	215	20.3627	113
									25.7557	113	20.3751	197	20.3751	202	20.3751	116
									25.7804	116	20.3874	200	20.3874	229	20.3874	102
									25.8052	116	20.3998	207	20.3998	198	20.3998	100
									25.8299	110	20.4122	219	20.4122	219	20.4122	119
									25.8547	106	20.4245	192	20.4245	212	20.4245	102
									25.8794	109	20.4369	182	20.4369	209	20.4369	111
									25.9041	116	20.4493	190	20.4493	206	20.4493	117
									25.9289	132	20.4616	210	20.4616	201	20.4616	104
									25.9536	139	20.474	201	20.474	211	20.474	111
									25.9784	125	20.4864	206	20.4864	189	20.4864	124
									26.0031	95	20.4987	193	20.4987	204	20.4987	115
									26.0278	127	20.5111	196	20.5111	217	20.5111	108
									26.0526	140	20.5235	181	20.5235	209	20.5235	104
									26.0773	102	20.5359	183	20.5359	202	20.5359	107
									26.102	121	20.5482	187	20.5482	187	20.5482	131
									26.1268	99	20.5606	193	20.5606	176	20.5606	121
									26.1515	109	20.573	177	20.573	227	20.573	121
									26.1763	135	20.5853	184	20.5853	174	20.5853	94
									26.201	113	20.5977	195	20.5977	198	20.5977	102
									26.2257	121	20.6101	176	20.6101	204	20.6101	116
									26.2505	129	20.6224	185	20.6224	222	20.6224	101
									26.2752	105	20.6348	189	20.6348	198	20.6348	85
									26.3	136	20.6472	178	20.6472	222	20.6472	104
									26.3247	103	20.6595	187	20.6595	207	20.6595	92
									26.3494	123	20.6719	198	20.6719	212	20.6719	92
									26.3742	102	20.6843	190	20.6843	214	20.6843	124
									26.3989	125	20.6967	184	20.6967	188	20.6967	107
									26.4236	127	20.709	204	20.709	227	20.709	129
									26.4484	104	20.7214	188	20.7214	199	20.7214	116
									26.4731	113	20.7338	187	20.7338	209	20.7338	125
									26.4979	111	20.7461	195	20.7461	183	20.7461	106
									26.5226	117	20.7585	182	20.7585	222	20.7585	124
									26.5473	111	20.7709	193	20.7709	210	20.7709	128
									26.5721	124	20.7832	204	20.7832	213	20.7832	101
									26.5968	93	20.7956	204	20.7956	201	20.7956	110
									26.6216	100	20.808	216	20.808	193	20.808	108
									26.6463	125	20.8203	198	20.8203	198	20.8203	107
									26.671	134	20.8327	179	20.8327	206	20.8327	115
									26.6958	120	20.8451	188	20.8451	199	20.8451	117
									26.7205	115	20.8575	186	20.8575	210	20.8575	109
									26.7452	119	20.8698	169	20.8698	207	20.8698	103
									26.77	95	20.8822	186	20.8822	203	20.8822	96
									26.7947	134	20.8946	188	20.8946	181	20.8946	102
									26.8195	122	20.9069	186	20.9069	193	20.9069	95
									26.8442	101	20.9193	175	20.9193	208	20.9193	115
									26.8689	104	20.9317	188	20.9317	193	20.9317	96
									26.8937	104	20.944	168	20.944	209	20.944	107
									26.9184	124	20.9564	167	20.9564	189	20.9564	108
									26.9432	121	20.9688	181	20.9688	187	20.9688	108
									26.9679	114	20.9811	197	20.9811	202	20.9811	109
									26.9926	113	20.9935	172	20.9935	218	20.9935	92
									27.0174	95	21.0059	194	21.0059	209	21.0059	114
									27.0421	105	21.0183	195	21.0183	170	21.0183	111
									27.0668	105	21.0306	182	21.0306	182	21.0306	118
									27.0916	129	21.043	176	21.043	185	21.043	115
									27.1163	106	21.0554	194	21.0554	178	21.0554	103
									27.1411	121	21.0677	190	21.0677	209	21.0677	102
									27.1658	102	21.0801	192	21.0801	201	21.0801	106
									27.1905	111	21.0925	192	21.0925	183	21.0925	104
									27.2153	112	21.1048	202	21.1048	216	21.1048	121
									27.24	134	21.1172	170	21.1172	172	21.1172	103
									27.2648	110	21.1296	192	21.1296	179	21.1296	114
									27.2895	104	21.1419	180	21.1419	198	21.1419	126
									27.3142	100	21.1543	189	21.1543	185	21.1543	112
									27.339	100	21.1667	180	21.1667	200	21.1667	109
									27.3637	126	21.1791	186	21.1791	210	21.1791	106
									27.3885	103	21.1914	184	21.1914	222	21.1914	104
									27.4132	117	21.2038	151	21.2038	192	21.2038	113
									27.4379	101	21.2162	175	21.2162	201	21.2162	103
									27.4627	106	21.2285	173	21.2285	197	21.2285	86
									27.4874	106	21.2409	170	21.2409	172	21.2409	98
									27.5121	107	21.2533	207	21.2533	208	21.2533	101
									27.5369	112	21.2656	176	21.2656	209	21.2656	117
									27.5616	102	21.278	191	21.278	192	21.278	87
									27.5864	125	21.2904	193	21.2904	206	21.2904	107
									27.6111	125	21.3028	199	21.3028	188	21.3028	109
									27.6358	130	21.3151	211	21.3151	190	21.3151	103
									27.6606	111	21.3275	198	21.3275	179	21.3275	104
									27.6853	91	21.3399	168	21.3399	188	21.3399	127
									27.7101	114	21.3522	196	21.3522	179	21.3522	85
									27.7348	107	21.3646	184	21.3646	172	21.3646	91
									27.7595	107	21.377	186	21.377	201	21.377	95
									27.7843	94	21.3893	213	21.3893	196	21.3893	108
									27.809	110	21.4017	156	21.4017	199	21.4017	89
									27.8337	107	21.4141	172	21.4141	184	21.4141	82
									27.8585	107	21.4264	193	21.4264	187	21.4264	83
									27.8832	104	21.4388	177	21.4388	176	21.4388	84
									27.908	114	21.4512	202	21.4512	202	21.4512	109
									27.9327	96	21.4636	155	21.4636	178	21.4636	88
									27.9574	96	21.4759	193	21.4759	171	21.4759	93
									27.9822	110	21.4883	190	21.4883	202	21.4883	94
									28.0069	89	21.5007	194	21.5007	206	21.5007	89
									28.0317	87	21.513	195	21.513	186	21.513	100
									28.0564	94	21.5254	172	21.5254	175	21.5254	94
									28.0811	93	21.5378	167	21.5378	173	21.5378	110
									28.1059	92	21.5501	192	21.5501	209	21.5501	112
									28.1306	111	21.5625	167	21.5625	181	21.5625	111
									28.1553	93	21.5749	174	21.5749	166	21.5749	108
									28.1801	126	21.5872	185	21.5872	201	21.5872	82
									28.2048	98	21.5996	194	21.5996	176	21.5996	101
									28.2296	111	21.612	176	21.612	199	21.612	93
									28.2543	94	21.6244	181	21.6244	170	21.6244	105
									28.279	81	21.6367	159	21.6367	194	21.6367	95
									28.3038	105	21.6491	202	21.6491	233	21.6491	114
									28.3285	93	21.6615	183	21.6615	171	21.6615	102
									28.3533	86	21.6738	174	21.6738	190	21.6738	90
									28.378	103	21.6862	173	21.6862	190	21.6862	103
									28.4027	101	21.6986	178	21.6986	156	21.6986	91
									28.4275	108	21.7109	176	21.7109	170	21.7109	117
									28.4522	92	21.7233	140	21.7233	178	21.7233	99
									28.477	96	21.7357	177	21.7357	190	21.7357	89
									28.5017	96	21.748	189	21.748	181	21.748	89
									28.5264	101	21.7604	191	21.7604	182	21.7604	98
									28.5512	117	21.7728	169	21.7728	179	21.7728	97
									28.5759	141	21.7852	155	21.7852	180	21.7852	102
									28.6006	112	21.7975	165	21.7975	195	21.7975	82
									28.6254	130	21.8099	174	21.8099	157	21.8099	106
									28.6501	127	21.8223	165	21.8223	166	21.8223	111
									28.6749	112	21.8346	171	21.8346	183	21.8346	94
									28.6996	130	21.847	185	21.847	204	21.847	95
									28.7243	133	21.8594	163	21.8594	193	21.8594	114
									28.7491	110	21.8717	166	21.8717	201	21.8717	95
									28.7738	136	21.8841	180	21.8841	157	21.8841	96
									28.7986	173	21.8965	205	21.8965	163	21.8965	114
									28.8233	205	21.9088	167	21.9088	180	21.9088	110
									28.848	257	21.9212	187	21.9212	164	21.9212	90
									28.8728	302	21.9336	169	21.9336	169	21.9336	113
									28.8975	412	21.946	187	21.946	164	21.946	120
									28.9222	428	21.9583	177	21.9583	199	21.9583	89
									28.947	405	21.9707	154	21.9707	176	21.9707	106
									28.9717	380	21.9831	192	21.9831	196	21.9831	109
									28.9965	348	21.9954	212	21.9954	172	21.9954	104
									29.0212	261	22.0078	165	22.0078	170	22.0078	86
									29.0459	187	22.0202	190	22.0202	180	22.0202	99
									29.0707	166	22.0325	185	22.0325	179	22.0325	91
									29.0954	135	22.0449	176	22.0449	177	22.0449	107
									29.1202	114	22.0573	167	22.0573	175	22.0573	77
									29.1449	117	22.0696	163	22.0696	170	22.0696	92
									29.1696	121	22.082	155	22.082	197	22.082	93
									29.1944	121	22.0944	165	22.0944	199	22.0944	101
									29.2191	101	22.1068	151	22.1068	162	22.1068	96
									29.2438	106	22.1191	168	22.1191	143	22.1191	96
									29.2686	115	22.1315	175	22.1315	180	22.1315	98
									29.2933	88	22.1439	187	22.1439	180	22.1439	91
									29.3181	109	22.1562	173	22.1562	161	22.1562	93
									29.3428	89	22.1686	186	22.1686	179	22.1686	119
									29.3675	89	22.181	186	22.181	179	22.181	102
									29.3923	99	22.1933	189	22.1933	168	22.1933	91
									29.417	97	22.2057	160	22.2057	203	22.2057	92
									29.4418	81	22.2181	174	22.2181	191	22.2181	92
									29.4665	90	22.2304	170	22.2304	189	22.2304	100
									29.4912	81	22.2428	158	22.2428	183	22.2428	82
									29.516	96	22.2552	177	22.2552	166	22.2552	108
									29.5407	94	22.2676	180	22.2676	176	22.2676	111
									29.5655	91	22.2799	161	22.2799	210	22.2799	89
									29.5902	104	22.2923	151	22.2923	176	22.2923	94
									29.6149	75	22.3047	157	22.3047	156	22.3047	97
									29.6397	99	22.317	179	22.317	196	22.317	99
									29.6644	92	22.3294	176	22.3294	168	22.3294	104
									29.6891	81	22.3418	173	22.3418	163	22.3418	101
									29.7139	95	22.3541	131	22.3541	176	22.3541	91
									29.7386	85	22.3665	167	22.3665	184	22.3665	97
									29.7634	79	22.3789	182	22.3789	167	22.3789	101
									29.7881	90	22.3913	161	22.3913	181	22.3913	80
									29.8128	80	22.4036	166	22.4036	160	22.4036	83
									29.8376	86	22.416	148	22.416	188	22.416	111
									29.8623	88	22.4284	181	22.4284	193	22.4284	104
									29.8871	100	22.4407	141	22.4407	179	22.4407	78
									29.9118	83	22.4531	179	22.4531	150	22.4531	97
									29.9365	88	22.4655	141	22.4655	166	22.4655	106
									29.9613	91	22.4778	172	22.4778	180	22.4778	106
									29.986	82	22.4902	139	22.4902	169	22.4902	107
									30.0107	95	22.5026	147	22.5026	172	22.5026	86
									30.0355	96	22.5149	159	22.5149	174	22.5149	101
									30.0602	101	22.5273	154	22.5273	162	22.5273	99
									30.085	91	22.5397	157	22.5397	177	22.5397	83
									30.1097	89	22.5521	157	22.5521	183	22.5521	77
									30.1344	82	22.5644	170	22.5644	143	22.5644	96
									30.1592	99	22.5768	161	22.5768	157	22.5768	102
									30.1839	94	22.5892	147	22.5892	174	22.5892	100
									30.2087	91	22.6015	168	22.6015	165	22.6015	100
									30.2334	94	22.6139	161	22.6139	178	22.6139	90
									30.2581	85	22.6263	194	22.6263	176	22.6263	105
									30.2829	91	22.6386	177	22.6386	168	22.6386	83
									30.3076	82	22.651	150	22.651	159	22.651	83
									30.3323	72	22.6634	164	22.6634	157	22.6634	80
									30.3571	88	22.6757	131	22.6757	174	22.6757	99
									30.3818	92	22.6881	172	22.6881	161	22.6881	95
									30.4066	100	22.7005	152	22.7005	185	22.7005	104
									30.4313	93	22.7129	150	22.7129	159	22.7129	106
									30.456	80	22.7252	150	22.7252	151	22.7252	80
									30.4808	86	22.7376	164	22.7376	160	22.7376	82
									30.5055	85	22.75	179	22.75	181	22.75	96
									30.5303	76	22.7623	148	22.7623	172	22.7623	94
									30.555	84	22.7747	160	22.7747	169	22.7747	87
									30.5797	86	22.7871	160	22.7871	160	22.7871	81
									30.6045	92	22.7994	151	22.7994	156	22.7994	78
									30.6292	82	22.8118	144	22.8118	143	22.8118	88
									30.6539	77	22.8242	152	22.8242	176	22.8242	89
									30.6787	85	22.8365	146	22.8365	183	22.8365	90
									30.7034	94	22.8489	143	22.8489	153	22.8489	79
									30.7282	84	22.8613	154	22.8613	188	22.8613	80
									30.7529	86	22.8737	149	22.8737	191	22.8737	100
									30.7776	82	22.886	157	22.886	164	22.886	97
									30.8024	91	22.8984	146	22.8984	175	22.8984	75
									30.8271	92	22.9108	166	22.9108	189	22.9108	78
									30.8519	97	22.9231	170	22.9231	158	22.9231	95
									30.8766	98	22.9355	155	22.9355	165	22.9355	97
									30.9013	115	22.9479	167	22.9479	188	22.9479	72
									30.9261	101	22.9602	147	22.9602	153	22.9602	86
									30.9508	135	22.9726	154	22.9726	158	22.9726	89
									30.9756	149	22.985	157	22.985	157	22.985	79
									31.0003	185	22.9973	149	22.9973	163	22.9973	94
									31.025	226	23.0097	151	23.0097	150	23.0097	79
									31.0498	253	23.0221	169	23.0221	159	23.0221	94
									31.0745	226	23.0345	143	23.0345	160	23.0345	93
									31.0992	209	23.0468	150	23.0468	163	23.0468	96
									31.124	173	23.0592	152	23.0592	148	23.0592	92
									31.1487	146	23.0716	144	23.0716	154	23.0716	90
									31.1735	114	23.0839	158	23.0839	176	23.0839	74
									31.1982	120	23.0963	144	23.0963	168	23.0963	85
									31.2229	139	23.1087	146	23.1087	166	23.1087	97
									31.2477	92	23.121	179	23.121	177	23.121	91
									31.2724	113	23.1334	131	23.1334	164	23.1334	96
									31.2972	104	23.1458	156	23.1458	160	23.1458	77
									31.3219	104	23.1581	163	23.1581	189	23.1581	82
									31.3466	98	23.1705	164	23.1705	151	23.1705	98
									31.3714	74	23.1829	130	23.1829	182	23.1829	79
									31.3961	75	23.1953	170	23.1953	161	23.1953	87
									31.4208	87	23.2076	176	23.2076	182	23.2076	75
									31.4456	71	23.22	140	23.22	159	23.22	76
									31.4703	89	23.2324	166	23.2324	153	23.2324	87
									31.4951	96	23.2447	129	23.2447	154	23.2447	87
									31.5198	72	23.2571	126	23.2571	152	23.2571	71
									31.5445	95	23.2695	154	23.2695	172	23.2695	82
									31.5693	92	23.2818	159	23.2818	176	23.2818	94
									31.594	87	23.2942	160	23.2942	167	23.2942	104
									31.6188	82	23.3066	166	23.3066	166	23.3066	93
									31.6435	101	23.3189	146	23.3189	172	23.3189	73
									31.6682	90	23.3313	134	23.3313	151	23.3313	81
									31.693	90	23.3437	152	23.3437	158	23.3437	91
									31.7177	74	23.3561	163	23.3561	160	23.3561	71
									31.7424	93	23.3684	156	23.3684	172	23.3684	99
									31.7672	79	23.3808	150	23.3808	155	23.3808	71
									31.7919	92	23.3932	171	23.3932	158	23.3932	94
									31.8167	89	23.4055	147	23.4055	153	23.4055	59
									31.8414	82	23.4179	160	23.4179	187	23.4179	92
									31.8661	89	23.4303	166	23.4303	153	23.4303	75
									31.8909	110	23.4426	167	23.4426	160	23.4426	99
									31.9156	95	23.455	146	23.455	169	23.455	78
									31.9404	109	23.4674	151	23.4674	178	23.4674	86
									31.9651	95	23.4797	154	23.4797	172	23.4797	71
									31.9898	89	23.4921	144	23.4921	163	23.4921	80
									32.0146	86	23.5045	165	23.5045	165	23.5045	98
									32.0393	87	23.5169	139	23.5169	172	23.5169	91
									32.0641	90	23.5292	141	23.5292	155	23.5292	66
									32.0888	111	23.5416	152	23.5416	152	23.5416	82
									32.1135	123	23.554	144	23.554	171	23.554	101
									32.1383	112	23.5663	129	23.5663	168	23.5663	83
									32.163	155	23.5787	143	23.5787	152	23.5787	83
									32.1877	162	23.5911	161	23.5911	166	23.5911	89
									32.2125	206	23.6034	138	23.6034	157	23.6034	91
									32.2372	211	23.6158	143	23.6158	132	23.6158	69
									32.262	335	23.6282	140	23.6282	162	23.6282	73
									32.2867	398	23.6406	148	23.6406	181	23.6406	85
									32.3114	575	23.6529	144	23.6529	156	23.6529	62
									32.3362	721	23.6653	137	23.6653	156	23.6653	96
									32.3609	827	23.6777	146	23.6777	132	23.6777	74
									32.3857	736	23.69	135	23.69	166	23.69	88
									32.4104	670	23.7024	159	23.7024	163	23.7024	82
									32.4351	504	23.7148	143	23.7148	158	23.7148	81
									32.4599	384	23.7271	164	23.7271	156	23.7271	79
									32.4846	311	23.7395	121	23.7395	143	23.7395	99
									32.5093	211	23.7519	156	23.7519	144	23.7519	90
									32.5341	167	23.7642	143	23.7642	155	23.7642	96
									32.5588	145	23.7766	129	23.7766	159	23.7766	75
									32.5836	116	23.789	166	23.789	176	23.789	105
									32.6083	111	23.8014	142	23.8014	158	23.8014	82
									32.633	109	23.8137	140	23.8137	159	23.8137	97
									32.6578	99	23.8261	152	23.8261	153	23.8261	91
									32.6825	84	23.8385	138	23.8385	148	23.8385	80
									32.7073	112	23.8508	135	23.8508	178	23.8508	81
									32.732	80	23.8632	142	23.8632	155	23.8632	71
									32.7567	82	23.8756	167	23.8756	143	23.8756	84
									32.7815	103	23.8879	153	23.8879	162	23.8879	93
									32.8062	93	23.9003	134	23.9003	157	23.9003	80
									32.8309	67	23.9127	145	23.9127	177	23.9127	78
									32.8557	78	23.925	155	23.925	140	23.925	87
									32.8804	70	23.9374	138	23.9374	147	23.9374	81
									32.9052	91	23.9498	162	23.9498	141	23.9498	80
									32.9299	89	23.9622	123	23.9622	162	23.9622	80
									32.9546	73	23.9745	132	23.9745	169	23.9745	89
									32.9794	75	23.9869	164	23.9869	152	23.9869	84
									33.0041	73	23.9993	134	23.9993	191	23.9993	85
									33.0289	73	24.0116	132	24.0116	165	24.0116	74
									33.0536	91	24.024	162	24.024	153	24.024	88
									33.0783	68	24.0364	135	24.0364	166	24.0364	68
									33.1031	89	24.0487	156	24.0487	159	24.0487	76
									33.1278	85	24.0611	147	24.0611	183	24.0611	70
									33.1526	70	24.0735	137	24.0735	147	24.0735	66
									33.1773	70	24.0858	144	24.0858	165	24.0858	89
									33.202	80	24.0982	129	24.0982	149	24.0982	74
									33.2268	52	24.1106	130	24.1106	157	24.1106	84
									33.2515	74	24.123	158	24.123	164	24.123	81
									33.2762	77	24.1353	141	24.1353	146	24.1353	93
									33.301	80	24.1477	137	24.1477	150	24.1477	70
									33.3257	89	24.1601	146	24.1601	158	24.1601	87
									33.3505	87	24.1724	142	24.1724	145	24.1724	73
									33.3752	70	24.1848	130	24.1848	138	24.1848	85
									33.3999	64	24.1972	144	24.1972	161	24.1972	100
									33.4247	90	24.2095	136	24.2095	161	24.2095	75
									33.4494	67	24.2219	116	24.2219	159	24.2219	94
									33.4742	73	24.2343	138	24.2343	166	24.2343	67
									33.4989	64	24.2466	135	24.2466	149	24.2466	74
									33.5236	61	24.259	139	24.259	140	24.259	65
									33.5484	80	24.2714	121	24.2714	145	24.2714	107
									33.5731	82	24.2838	124	24.2838	172	24.2838	67
									33.5978	57	24.2961	133	24.2961	156	24.2961	78
									33.6226	74	24.3085	134	24.3085	156	24.3085	83
									33.6473	68	24.3209	149	24.3209	138	24.3209	82
									33.6721	68	24.3332	126	24.3332	135	24.3332	78
									33.6968	76	24.3456	141	24.3456	175	24.3456	72
									33.7215	82	24.358	140	24.358	152	24.358	77
									33.7463	70	24.3703	131	24.3703	141	24.3703	86
									33.771	63	24.3827	139	24.3827	140	24.3827	82
									33.7958	76	24.3951	129	24.3951	154	24.3951	77
									33.8205	65	24.4074	124	24.4074	142	24.4074	76
									33.8452	70	24.4198	130	24.4198	167	24.4198	82
									33.87	85	24.4322	155	24.4322	147	24.4322	66
									33.8947	61	24.4446	131	24.4446	135	24.4446	66
									33.9194	87	24.4569	128	24.4569	165	24.4569	78
									33.9442	74	24.4693	130	24.4693	147	24.4693	77
									33.9689	84	24.4817	162	24.4817	140	24.4817	84
									33.9937	61	24.494	123	24.494	146	24.494	71
									34.0184	56	24.5064	127	24.5064	146	24.5064	83
									34.0431	68	24.5188	139	24.5188	165	24.5188	67
									34.0679	62	24.5311	150	24.5311	149	24.5311	53
									34.0926	66	24.5435	164	24.5435	139	24.5435	66
									34.1174	64	24.5559	135	24.5559	156	24.5559	64
									34.1421	79	24.5682	144	24.5682	142	24.5682	89
									34.1668	75	24.5806	145	24.5806	136	24.5806	67
									34.1916	68	24.593	139	24.593	153	24.593	65
									34.2163	72	24.6054	142	24.6054	147	24.6054	71
									34.241	58	24.6177	138	24.6177	149	24.6177	83
									34.2658	84	24.6301	145	24.6301	148	24.6301	83
									34.2905	68	24.6425	141	24.6425	131	24.6425	77
									34.3153	75	24.6548	130	24.6548	155	24.6548	79
									34.34	70	24.6672	142	24.6672	161	24.6672	81
									34.3647	51	24.6796	128	24.6796	138	24.6796	72
									34.3895	66	24.6919	158	24.6919	144	24.6919	80
									34.4142	73	24.7043	130	24.7043	156	24.7043	75
									34.439	71	24.7167	137	24.7167	149	24.7167	68
									34.4637	59	24.729	116	24.729	136	24.729	92
									34.4884	65	24.7414	128	24.7414	139	24.7414	72
									34.5132	78	24.7538	129	24.7538	171	24.7538	73
									34.5379	68	24.7662	126	24.7662	125	24.7662	81
									34.5627	64	24.7785	140	24.7785	137	24.7785	78
									34.5874	73	24.7909	134	24.7909	161	24.7909	73
									34.6121	64	24.8033	119	24.8033	150	24.8033	80
									34.6369	63	24.8156	137	24.8156	151	24.8156	73
									34.6616	72	24.828	133	24.828	153	24.828	79
									34.6863	86	24.8404	144	24.8404	172	24.8404	95
									34.7111	61	24.8527	143	24.8527	136	24.8527	72
									34.7358	63	24.8651	121	24.8651	161	24.8651	71
									34.7606	67	24.8775	126	24.8775	164	24.8775	75
									34.7853	81	24.8899	153	24.8899	128	24.8899	92
									34.81	65	24.9022	133	24.9022	150	24.9022	89
									34.8348	68	24.9146	127	24.9146	135	24.9146	69
									34.8595	71	24.927	129	24.927	152	24.927	77
									34.8843	57	24.9393	120	24.9393	139	24.9393	70
									34.909	51	24.9517	121	24.9517	157	24.9517	74
									34.9337	75	24.9641	125	24.9641	156	24.9641	75
									34.9585	64	24.9764	140	24.9764	137	24.9764	84
									34.9832	65	24.9888	143	24.9888	157	24.9888	70
									35.0079	77	25.0012	125	25.0012	144	25.0012	58
									35.0327	64	25.0135	150	25.0135	151	25.0135	88
									35.0574	59	25.0259	110	25.0259	135	25.0259	81
									35.0822	60	25.0383	120	25.0383	140	25.0383	62
									35.1069	84	25.0507	126	25.0507	140	25.0507	62
									35.1316	67	25.063	135	25.063	129	25.063	93
									35.1564	67	25.0754	127	25.0754	136	25.0754	74
									35.1811	68	25.0878	121	25.0878	129	25.0878	95
									35.2059	61	25.1001	128	25.1001	145	25.1001	69
									35.2306	68	25.1125	141	25.1125	151	25.1125	82
									35.2553	64	25.1249	110	25.1249	157	25.1249	65
									35.2801	66	25.1372	129	25.1372	145	25.1372	85
									35.3048	75	25.1496	131	25.1496	142	25.1496	76
									35.3295	65	25.162	142	25.162	163	25.162	82
									35.3543	71	25.1743	153	25.1743	141	25.1743	69
									35.379	56	25.1867	146	25.1867	129	25.1867	80
									35.4038	63	25.1991	132	25.1991	144	25.1991	80
									35.4285	66	25.2115	111	25.2115	131	25.2115	74
									35.4532	65	25.2238	129	25.2238	148	25.2238	79
									35.478	58	25.2362	124	25.2362	144	25.2362	77
									35.5027	64	25.2486	150	25.2486	142	25.2486	94
									35.5275	66	25.2609	146	25.2609	143	25.2609	79
									35.5522	69	25.2733	129	25.2733	138	25.2733	83
									35.5769	71	25.2857	124	25.2857	130	25.2857	68
									35.6017	74	25.298	131	25.298	136	25.298	78
									35.6264	83	25.3104	120	25.3104	144	25.3104	70
									35.6512	84	25.3228	123	25.3228	136	25.3228	85
									35.6759	91	25.3351	120	25.3351	153	25.3351	63
									35.7006	65	25.3475	112	25.3475	126	25.3475	71
									35.7254	85	25.3599	124	25.3599	135	25.3599	66
									35.7501	101	25.3723	133	25.3723	141	25.3723	78
									35.7748	63	25.3846	109	25.3846	121	25.3846	78
									35.7996	79	25.397	121	25.397	134	25.397	82
									35.8243	98	25.4094	130	25.4094	156	25.4094	59
									35.8491	102	25.4217	125	25.4217	139	25.4217	71
									35.8738	96	25.4341	108	25.4341	139	25.4341	64
									35.8985	132	25.4465	124	25.4465	152	25.4465	77
									35.9233	153	25.4588	139	25.4588	134	25.4588	80
									35.948	178	25.4712	123	25.4712	132	25.4712	72
									35.9728	217	25.4836	112	25.4836	123	25.4836	79
									35.9975	297	25.4959	114	25.4959	124	25.4959	69
									36.0222	399	25.5083	124	25.5083	160	25.5083	61
									36.047	533	25.5207	123	25.5207	137	25.5207	57
									36.0717	760	25.5331	133	25.5331	127	25.5331	85
									36.0964	993	25.5454	116	25.5454	123	25.5454	88
									36.1212	1101	25.5578	115	25.5578	131	25.5578	60
									36.1459	1104	25.5702	122	25.5702	138	25.5702	76
									36.1707	926	25.5825	151	25.5825	133	25.5825	82
									36.1954	856	25.5949	123	25.5949	117	25.5949	71
									36.2201	726	25.6073	113	25.6073	132	25.6073	64
									36.2449	617	25.6196	126	25.6196	129	25.6196	58
									36.2696	416	25.632	136	25.632	123	25.632	68
									36.2944	290	25.6444	114	25.6444	134	25.6444	79
									36.3191	244	25.6567	119	25.6567	121	25.6567	89
									36.3438	205	25.6691	122	25.6691	120	25.6691	61
									36.3686	150	25.6815	134	25.6815	136	25.6815	70
									36.3933	133	25.6939	117	25.6939	141	25.6939	70
									36.418	167	25.7062	120	25.7062	132	25.7062	74
									36.4428	144	25.7186	131	25.7186	154	25.7186	68
									36.4675	189	25.731	127	25.731	132	25.731	65
									36.4923	216	25.7433	128	25.7433	139	25.7433	70
									36.517	201	25.7557	115	25.7557	154	25.7557	79
									36.5417	205	25.7681	132	25.7681	124	25.7681	70
									36.5665	195	25.7804	126	25.7804	145	25.7804	66
									36.5912	150	25.7928	131	25.7928	133	25.7928	58
									36.616	170	25.8052	120	25.8052	128	25.8052	70
									36.6407	124	25.8175	125	25.8175	120	25.8175	64
									36.6654	91	25.8299	115	25.8299	122	25.8299	92
									36.6902	86	25.8423	133	25.8423	126	25.8423	61
									36.7149	84	25.8547	133	25.8547	131	25.8547	73
									36.7397	67	25.867	134	25.867	114	25.867	86
									36.7644	68	25.8794	128	25.8794	132	25.8794	70
									36.7891	71	25.8918	131	25.8918	129	25.8918	77
									36.8139	75	25.9041	119	25.9041	119	25.9041	90
									36.8386	60	25.9165	112	25.9165	122	25.9165	84
									36.8633	71	25.9289	122	25.9289	159	25.9289	68
									36.8881	68	25.9412	102	25.9412	132	25.9412	70
									36.9128	65	25.9536	114	25.9536	129	25.9536	64
									36.9376	74	25.966	118	25.966	140	25.966	83
									36.9623	53	25.9784	135	25.9784	126	25.9784	77
									36.987	62	25.9907	127	25.9907	139	25.9907	75
									37.0118	54	26.0031	128	26.0031	116	26.0031	67
									37.0365	63	26.0155	113	26.0155	127	26.0155	86
									37.0613	54	26.0278	121	26.0278	131	26.0278	90
									37.086	69	26.0402	128	26.0402	132	26.0402	75
									37.1107	56	26.0526	112	26.0526	121	26.0526	97
									37.1355	54	26.0649	131	26.0649	124	26.0649	82
									37.1602	62	26.0773	118	26.0773	140	26.0773	84
									37.1849	61	26.0897	143	26.0897	132	26.0897	107
									37.2097	67	26.102	117	26.102	131	26.102	97
									37.2344	58	26.1144	108	26.1144	128	26.1144	103
									37.2592	69	26.1268	114	26.1268	142	26.1268	97
									37.2839	66	26.1392	112	26.1392	119	26.1392	92
									37.3086	67	26.1515	134	26.1515	131	26.1515	77
									37.3334	53	26.1639	116	26.1639	131	26.1639	75
									37.3581	59	26.1763	113	26.1763	137	26.1763	67
									37.3829	54	26.1886	104	26.1886	123	26.1886	86
									37.4076	78	26.201	98	26.201	136	26.201	90
									37.4323	62	26.2134	94	26.2134	124	26.2134	75
									37.4571	63	26.2257	114	26.2257	144	26.2257	97
									37.4818	55	26.2381	138	26.2381	119	26.2381	82
									37.5065	59	26.2505	132	26.2505	132	26.2505	84
									37.5313	55	26.2628	110	26.2628	107	26.2628	77
									37.556	62	26.2752	127	26.2752	143	26.2752	75
									37.5808	52	26.2876	116	26.2876	131	26.2876	67
									37.6055	57	26.3	116	26.3	112	26.3	86
									37.6302	51	26.3123	116	26.3123	136	26.3123	90
									37.655	57	26.3247	109	26.3247	145	26.3247	75
									37.6797	64	26.3371	111	26.3371	116	26.3371	97
									37.7045	63	26.3494	121	26.3494	130	26.3494	82
									37.7292	80	26.3618	109	26.3618	148	26.3618	84
									37.7539	74	26.3742	99	26.3742	128	26.3742	77
									37.7787	67	26.3865	104	26.3865	132	26.3865	75
									37.8034	87	26.3989	112	26.3989	143	26.3989	67
									37.8281	64	26.4113	128	26.4113	120	26.4113	86
									37.8529	77	26.4236	102	26.4236	122	26.4236	90
									37.8776	84	26.436	126	26.436	144	26.436	75
									37.9024	101	26.4484	126	26.4484	124	26.4484	97
									37.9271	110	26.4608	113	26.4608	132	26.4608	82
									37.9518	139	26.4731	135	26.4731	122	26.4731	84
									37.9766	175	26.4855	93	26.4855	125	26.4855	72
									38.0013	214	26.4979	124	26.4979	125	26.4979	75
									38.0261	248	26.5102	118	26.5102	131	26.5102	63
									38.0508	229	26.5226	111	26.5226	133	26.5226	74
									38.0755	223	26.535	126	26.535	118	26.535	69
									38.1003	185	26.5473	110	26.5473	129	26.5473	68
									38.125	142	26.5597	102	26.5597	129	26.5597	74
									38.1498	138	26.5721	133	26.5721	126	26.5721	80
									38.1745	112	26.5844	110	26.5844	119	26.5844	73
									38.1992	97	26.5968	104	26.5968	127	26.5968	72
									38.224	80	26.6092	104	26.6092	128	26.6092	77
									38.2487	66	26.6216	124	26.6216	103	26.6216	52
									38.2734	63	26.6339	106	26.6339	126	26.6339	54
									38.2982	70	26.6463	117	26.6463	132	26.6463	64
									38.3229	65	26.6587	108	26.6587	123	26.6587	81
									38.3477	53	26.671	132	26.671	124	26.671	63
									38.3724	56	26.6834	110	26.6834	132	26.6834	61
									38.3971	59	26.6958	107	26.6958	154	26.6958	62
									38.4219	55	26.7081	107	26.7081	128	26.7081	59
									38.4466	55	26.7205	122	26.7205	105	26.7205	70
									38.4714	53	26.7329	96	26.7329	121	26.7329	68
									38.4961	48	26.7452	83	26.7452	148	26.7452	71
									38.5208	36	26.7576	128	26.7576	117	26.7576	61
									38.5456	51	26.77	117	26.77	130	26.77	74
									38.5703	44	26.7824	129	26.7824	118	26.7824	65
									38.595	50	26.7947	124	26.7947	144	26.7947	61
									38.6198	61	26.8071	100	26.8071	127	26.8071	61
									38.6445	44	26.8195	118	26.8195	131	26.8195	77
									38.6693	51	26.8318	122	26.8318	151	26.8318	73
									38.694	61	26.8442	108	26.8442	117	26.8442	60
									38.7187	57	26.8566	103	26.8566	122	26.8566	56
									38.7435	54	26.8689	124	26.8689	122	26.8689	62
									38.7682	56	26.8813	128	26.8813	122	26.8813	73
									38.793	83	26.8937	114	26.8937	127	26.8937	53
									38.8177	57	26.906	99	26.906	113	26.906	66
									38.8424	64	26.9184	101	26.9184	127	26.9184	71
									38.8672	49	26.9308	140	26.9308	125	26.9308	55
									38.8919	63	26.9432	116	26.9432	125	26.9432	72
									38.9166	48	26.9555	125	26.9555	124	26.9555	73
									38.9414	50	26.9679	126	26.9679	129	26.9679	64
									38.9661	52	26.9803	121	26.9803	137	26.9803	53
									38.9909	40	26.9926	100	26.9926	117	26.9926	58
									39.0156	55	27.005	113	27.005	112	27.005	69
									39.0403	48	27.0174	123	27.0174	112	27.0174	82
									39.0651	55	27.0297	108	27.0297	123	27.0297	60
									39.0898	53	27.0421	105	27.0421	111	27.0421	68
									39.1146	52	27.0545	108	27.0545	116	27.0545	78
									39.1393	53	27.0668	94	27.0668	128	27.0668	61
									39.164	51	27.0792	89	27.0792	136	27.0792	55
									39.1888	64	27.0916	108	27.0916	144	27.0916	68
									39.2135	50	27.104	108	27.104	149	27.104	72
									39.2383	50	27.1163	78	27.1163	134	27.1163	69
									39.263	50	27.1287	115	27.1287	135	27.1287	53
									39.2877	44	27.1411	113	27.1411	143	27.1411	58
									39.3125	62	27.1534	119	27.1534	137	27.1534	68
									39.3372	38	27.1658	100	27.1658	149	27.1658	52
									39.3619	39	27.1782	105	27.1782	125	27.1782	55
									39.3867	43	27.1905	110	27.1905	140	27.1905	47
									39.4114	52	27.2029	119	27.2029	145	27.2029	60
									39.4362	51	27.2153	113	27.2153	127	27.2153	58
									39.4609	47	27.2277	115	27.2277	126	27.2277	54
									39.4856	51	27.24	109	27.24	118	27.24	64
									39.5104	60	27.2524	125	27.2524	96	27.2524	66
									39.5351	42	27.2648	95	27.2648	124	27.2648	68
									39.5599	49	27.2771	128	27.2771	120	27.2771	63
									39.5846	46	27.2895	109	27.2895	111	27.2895	69
									39.6093	33	27.3019	125	27.3019	125	27.3019	63
									39.6341	55	27.3142	109	27.3142	140	27.3142	62
									39.6588	61	27.3266	117	27.3266	132	27.3266	47
									39.6835	44	27.339	111	27.339	133	27.339	63
									39.7083	46	27.3513	92	27.3513	129	27.3513	64
									39.733	44	27.3637	99	27.3637	125	27.3637	63
									39.7578	51	27.3761	94	27.3761	115	27.3761	60
									39.7825	53	27.3885	103	27.3885	121	27.3885	68
									39.8072	52	27.4008	103	27.4008	139	27.4008	57
									39.832	50	27.4132	113	27.4132	107	27.4132	61
									39.8567	46	27.4256	116	27.4256	121	27.4256	71
									39.8815	51	27.4379	101	27.4379	108	27.4379	64
									39.9062	50	27.4503	121	27.4503	125	27.4503	64
									39.9309	56	27.4627	103	27.4627	117	27.4627	72
									39.9557	54	27.475	117	27.475	127	27.475	47
									39.9804	46	27.4874	108	27.4874	120	27.4874	61
									40.0051	39	27.4998	95	27.4998	120	27.4998	60
									40.0299	53	27.5121	112	27.5121	140	27.5121	75
									40.0546	43	27.5245	113	27.5245	135	27.5245	62
									40.0794	34	27.5369	91	27.5369	114	27.5369	57
									40.1041	55	27.5493	96	27.5493	129	27.5493	54
									40.1288	44	27.5616	102	27.5616	121	27.5616	70
									40.1536	50	27.574	101	27.574	114	27.574	72
									40.1783	42	27.5864	98	27.5864	141	27.5864	61
									40.2031	44	27.5987	101	27.5987	98	27.5987	62
									40.2278	43	27.6111	126	27.6111	106	27.6111	61
									40.2525	54	27.6235	128	27.6235	112	27.6235	72
									40.2773	50	27.6358	130	27.6358	126	27.6358	64
									40.302	55	27.6482	103	27.6482	115	27.6482	49
									40.3268	29	27.6606	107	27.6606	128	27.6606	65
									40.3515	43	27.6729	99	27.6729	118	27.6729	70
									40.3762	45	27.6853	122	27.6853	136	27.6853	69
									40.401	42	27.6977	108	27.6977	106	27.6977	67
									40.4257	32	27.7101	108	27.7101	97	27.7101	59
									40.4504	53	27.7224	96	27.7224	120	27.7224	58
									40.4752	45	27.7348	109	27.7348	115	27.7348	65
									40.4999	42	27.7472	106	27.7472	115	27.7472	60
									40.5247	43	27.7595	107	27.7595	105	27.7595	54
									40.5494	57	27.7719	89	27.7719	111	27.7719	76
									40.5741	39	27.7843	116	27.7843	112	27.7843	67
									40.5989	40	27.7966	95	27.7966	127	27.7966	67
									40.6236	52	27.809	103	27.809	89	27.809	50
									40.6484	38	27.8214	112	27.8214	124	27.8214	61
									40.6731	49	27.8337	112	27.8337	108	27.8337	55
									40.6978	48	27.8461	94	27.8461	112	27.8461	63
									40.7226	46	27.8585	97	27.8585	131	27.8585	54
									40.7473	38	27.8709	86	27.8709	105	27.8709	67
									40.772	45	27.8832	113	27.8832	136	27.8832	75
									40.7968	39	27.8956	109	27.8956	122	27.8956	65
									40.8215	43	27.908	115	27.908	112	27.908	43
									40.8463	49	27.9203	99	27.9203	118	27.9203	52
									40.871	45	27.9327	86	27.9327	113	27.9327	56
									40.8957	55	27.9451	109	27.9451	102	27.9451	66
									40.9205	35	27.9574	103	27.9574	117	27.9574	56
									40.9452	50	27.9698	96	27.9698	128	27.9698	52
									40.97	33	27.9822	84	27.9822	115	27.9822	61
									40.9947	44	27.9945	92	27.9945	109	27.9945	48
									41.0194	56	28.0069	93	28.0069	117	28.0069	59
									41.0442	61	28.0193	116	28.0193	97	28.0193	59
									41.0689	53	28.0317	91	28.0317	120	28.0317	51
									41.0936	38	28.044	107	28.044	113	28.044	69
									41.1184	46	28.0564	91	28.0564	112	28.0564	53
									41.1431	58	28.0688	108	28.0688	82	28.0688	71
									41.1679	39	28.0811	90	28.0811	105	28.0811	65
									41.1926	40	28.0935	121	28.0935	97	28.0935	60
									41.2173	45	28.1059	110	28.1059	99	28.1059	54
									41.2421	56	28.1182	104	28.1182	122	28.1182	52
									41.2668	43	28.1306	99	28.1306	123	28.1306	65
									41.2916	39	28.143	101	28.143	117	28.143	49
									41.3163	38	28.1553	111	28.1553	105	28.1553	67
									41.341	33	28.1677	89	28.1677	131	28.1677	67
									41.3658	52	28.1801	108	28.1801	95	28.1801	68
									41.3905	46	28.1925	94	28.1925	108	28.1925	68
									41.4152	51	28.2048	104	28.2048	110	28.2048	42
									41.44	51	28.2172	92	28.2172	126	28.2172	56
									41.4647	35	28.2296	103	28.2296	124	28.2296	55
									41.4895	37	28.2419	102	28.2419	116	28.2419	59
									41.5142	51	28.2543	104	28.2543	115	28.2543	66
									41.5389	43	28.2667	125	28.2667	123	28.2667	52
									41.5637	35	28.279	99	28.279	100	28.279	62
									41.5884	47	28.2914	105	28.2914	113	28.2914	66
									41.6132	46	28.3038	96	28.3038	116	28.3038	56
									41.6379	50	28.3161	96	28.3161	98	28.3161	61
									41.6626	51	28.3285	95	28.3285	118	28.3285	71
									41.6874	33	28.3409	87	28.3409	118	28.3409	52
									41.7121	45	28.3533	93	28.3533	124	28.3533	62
									41.7369	43	28.3656	97	28.3656	103	28.3656	65
									41.7616	30	28.378	96	28.378	122	28.378	69
									41.7863	33	28.3904	88	28.3904	110	28.3904	61
									41.8111	47	28.4027	110	28.4027	103	28.4027	65
									41.8358	46	28.4151	121	28.4151	96	28.4151	50
									41.8605	37	28.4275	105	28.4275	120	28.4275	70
									41.8853	50	28.4398	107	28.4398	109	28.4398	69
									41.91	50	28.4522	105	28.4522	102	28.4522	51
									41.9348	53	28.4646	102	28.4646	99	28.4646	66
									41.9595	43	28.477	107	28.477	96	28.477	69
									41.9842	43	28.4893	118	28.4893	128	28.4893	59
									42.009	41	28.5017	102	28.5017	130	28.5017	73
									42.0337	62	28.5141	105	28.5141	123	28.5141	69
									42.0585	36	28.5264	105	28.5264	127	28.5264	55
									42.0832	39	28.5388	106	28.5388	127	28.5388	64
									42.1079	37	28.5512	105	28.5512	110	28.5512	68
									42.1327	39	28.5635	105	28.5635	138	28.5635	62
									42.1574	41	28.5759	103	28.5759	120	28.5759	79
									42.1821	38	28.5883	116	28.5883	119	28.5883	61
									42.2069	37	28.6006	109	28.6006	123	28.6006	78
									42.2316	45	28.613	115	28.613	106	28.613	64
									42.2564	38	28.6254	110	28.6254	126	28.6254	73
									42.2811	38	28.6378	107	28.6378	116	28.6378	57
									42.3058	39	28.6501	115	28.6501	127	28.6501	67
									42.3306	47	28.6625	129	28.6625	102	28.6625	56
									42.3553	43	28.6749	125	28.6749	144	28.6749	64
									42.3801	45	28.6872	114	28.6872	149	28.6872	73
									42.4048	34	28.6996	126	28.6996	133	28.6996	81
									42.4295	32	28.712	144	28.712	119	28.712	78
									42.4543	53	28.7243	145	28.7243	118	28.7243	92
									42.479	46	28.7367	151	28.7367	137	28.7367	90
									42.5037	45	28.7491	149	28.7491	158	28.7491	84
									42.5285	32	28.7614	152	28.7614	150	28.7614	103
									42.5532	36	28.7738	162	28.7738	140	28.7738	93
									42.578	44	28.7862	189	28.7862	161	28.7862	96
									42.6027	34	28.7986	220	28.7986	182	28.7986	98
									42.6274	36	28.8109	222	28.8109	174	28.8109	110
									42.6522	39	28.8233	255	28.8233	185	28.8233	126
									42.6769	42	28.8357	275	28.8357	218	28.8357	132
									42.7017	43	28.848	306	28.848	211	28.848	123
									42.7264	42	28.8604	292	28.8604	221	28.8604	153
									42.7511	40	28.8728	338	28.8728	259	28.8728	170
									42.7759	34	28.8851	336	28.8851	249	28.8851	195
									42.8006	40	28.8975	365	28.8975	270	28.8975	212
									42.8254	40	28.9099	402	28.9099	335	28.9099	240
									42.8501	40	28.9222	407	28.9222	340	28.9222	272
									42.8748	30	28.9346	426	28.9346	335	28.9346	321
									42.8996	43	28.947	431	28.947	362	28.947	359
									42.9243	39	28.9594	428	28.9594	382	28.9594	411
									42.949	44	28.9717	424	28.9717	386	28.9717	479
									42.9738	41	28.9841	410	28.9841	345	28.9841	487
									42.9985	37	28.9965	380	28.9965	368	28.9965	544
									43.0233	35	29.0088	357	29.0088	367	29.0088	514
									43.048	40	29.0212	348	29.0212	322	29.0212	543
									43.0727	48	29.0336	303	29.0336	315	29.0336	523
									43.0975	37	29.0459	280	29.0459	259	29.0459	564
									43.1222	47	29.0583	265	29.0583	264	29.0583	516
									43.147	41	29.0707	224	29.0707	239	29.0707	421
									43.1717	52	29.083	236	29.083	245	29.083	414
									43.1964	60	29.0954	187	29.0954	182	29.0954	364
									43.2212	37	29.1078	156	29.1078	168	29.1078	348
									43.2459	39	29.1202	130	29.1202	160	29.1202	301
									43.2706	39	29.1325	152	29.1325	166	29.1325	266
									43.2954	37	29.1449	136	29.1449	153	29.1449	184
									43.3201	35	29.1573	128	29.1573	136	29.1573	201
									43.3449	40	29.1696	117	29.1696	163	29.1696	169
									43.3696	54	29.182	127	29.182	131	29.182	170
									43.3943	46	29.1944	100	29.1944	138	29.1944	146
									43.4191	38	29.2067	123	29.2067	146	29.2067	127
									43.4438	38	29.2191	116	29.2191	133	29.2191	112
									43.4686	42	29.2315	102	29.2315	114	29.2315	103
									43.4933	47	29.2438	126	29.2438	136	29.2438	88
									43.518	45	29.2562	90	29.2562	130	29.2562	98
									43.5428	37	29.2686	113	29.2686	114	29.2686	94
									43.5675	52	29.281	112	29.281	123	29.281	94
									43.5922	46	29.2933	92	29.2933	119	29.2933	71
									43.617	37	29.3057	101	29.3057	99	29.3057	82
									43.6417	40	29.3181	108	29.3181	119	29.3181	66
									43.6665	45	29.3304	89	29.3304	107	29.3304	65
									43.6912	34	29.3428	91	29.3428	95	29.3428	94
									43.7159	43	29.3552	91	29.3552	107	29.3552	76
									43.7407	54	29.3675	87	29.3675	108	29.3675	83
									43.7654	45	29.3799	93	29.3799	114	29.3799	68
									43.7902	37	29.3923	101	29.3923	108	29.3923	80
									43.8149	49	29.4046	101	29.4046	121	29.4046	73
									43.8396	51	29.417	92	29.417	112	29.417	60
									43.8644	40	29.4294	88	29.4294	101	29.4294	58
									43.8891	39	29.4418	96	29.4418	127	29.4418	61
									43.9139	35	29.4541	103	29.4541	89	29.4541	72
									43.9386	41	29.4665	80	29.4665	104	29.4665	64
									43.9633	52	29.4789	109	29.4789	110	29.4789	68
									43.9881	45	29.4912	87	29.4912	125	29.4912	72
									44.0128	40	29.5036	91	29.5036	93	29.5036	49
									44.0375	41	29.516	93	29.516	94	29.516	71
									44.0623	42	29.5283	89	29.5283	94	29.5283	54
									44.087	40	29.5407	79	29.5407	121	29.5407	51
									44.1118	59	29.5531	87	29.5531	83	29.5531	64
									44.1365	49	29.5655	75	29.5655	113	29.5655	53
									44.1612	42	29.5778	83	29.5778	120	29.5778	68
									44.186	45	29.5902	100	29.5902	99	29.5902	64
									44.2107	51	29.6026	91	29.6026	84	29.6026	73
									44.2355	62	29.6149	98	29.6149	106	29.6149	58
									44.2602	53	29.6273	99	29.6273	108	29.6273	61
									44.2849	72	29.6397	75	29.6397	111	29.6397	52
									44.3097	93	29.652	74	29.652	94	29.652	57
									44.3344	95	29.6644	80	29.6644	98	29.6644	54
									44.3591	119	29.6768	91	29.6768	124	29.6768	48
									44.3839	149	29.6891	96	29.6891	114	29.6891	61
									44.4086	238	29.7015	86	29.7015	119	29.7015	43
									44.4334	247	29.7139	95	29.7139	107	29.7139	50
									44.4581	292	29.7263	108	29.7263	103	29.7263	64
									44.4828	324	29.7386	107	29.7386	107	29.7386	53
									44.5076	273	29.751	98	29.751	106	29.751	40
									44.5323	253	29.7634	79	29.7634	105	29.7634	56
									44.5571	220	29.7757	101	29.7757	113	29.7757	64
									44.5818	173	29.7881	81	29.7881	109	29.7881	62
									44.6065	176	29.8005	98	29.8005	110	29.8005	62
									44.6313	145	29.8128	86	29.8128	84	29.8128	54
									44.656	88	29.8252	87	29.8252	95	29.8252	60
									44.6807	86	29.8376	100	29.8376	105	29.8376	59
									44.7055	62	29.8499	91	29.8499	110	29.8499	64
									44.7302	73	29.8623	93	29.8623	102	29.8623	55
									44.755	58	29.8747	102	29.8747	109	29.8747	51
									44.7797	51	29.8871	87	29.8871	106	29.8871	58
									44.8044	53	29.8994	82	29.8994	105	29.8994	60
									44.8292	54	29.9118	104	29.9118	100	29.9118	46
									44.8539	38	29.9242	113	29.9242	101	29.9242	65
									44.8787	45	29.9365	99	29.9365	105	29.9365	65
									44.9034	38	29.9489	98	29.9489	104	29.9489	59
									44.9281	39	29.9613	97	29.9613	106	29.9613	55
									44.9529	37	29.9736	106	29.9736	103	29.9736	62
									44.9776	50	29.986	79	29.986	94	29.986	57
									45.0023	44	29.9984	98	29.9984	86	29.9984	58
									45.0271	31	30.0107	83	30.0107	99	30.0107	55
									45.0518	37	30.0231	101	30.0231	113	30.0231	61
									45.0766	38	30.0355	97	30.0355	99	30.0355	59
									45.1013	49	30.0479	100	30.0479	86	30.0479	55
									45.126	33	30.0602	100	30.0602	106	30.0602	61
									45.1508	36	30.0726	99	30.0726	108	30.0726	54
									45.1755	42	30.085	88	30.085	97	30.085	57
									45.2003	47	30.0973	87	30.0973	96	30.0973	41
									45.225	39	30.1097	101	30.1097	100	30.1097	65
									45.2497	35	30.1221	80	30.1221	100	30.1221	58
									45.2745	30	30.1344	90	30.1344	110	30.1344	45
									45.2992	45	30.1468	86	30.1468	113	30.1468	58
									45.324	43	30.1592	101	30.1592	104	30.1592	67
									45.3487	38	30.1715	99	30.1715	108	30.1715	37
									45.3734	33	30.1839	74	30.1839	105	30.1839	56
									45.3982	38	30.1963	67	30.1963	99	30.1963	56
									45.4229	38	30.2087	86	30.2087	85	30.2087	63
									45.4476	36	30.221	80	30.221	103	30.221	57
									45.4724	49	30.2334	100	30.2334	90	30.2334	58
									45.4971	37	30.2458	89	30.2458	107	30.2458	49
									45.5219	42	30.2581	84	30.2581	114	30.2581	66
									45.5466	41	30.2705	85	30.2705	90	30.2705	56
									45.5713	45	30.2829	88	30.2829	105	30.2829	58
									45.5961	43	30.2952	101	30.2952	85	30.2952	59
									45.6208	41	30.3076	81	30.3076	80	30.3076	58
									45.6456	35	30.32	79	30.32	108	30.32	51
									45.6703	39	30.3323	102	30.3323	85	30.3323	52
									45.695	52	30.3447	86	30.3447	110	30.3447	48
									45.7198	37	30.3571	96	30.3571	85	30.3571	46
									45.7445	49	30.3695	93	30.3695	91	30.3695	60
									45.7692	35	30.3818	70	30.3818	85	30.3818	31
									45.794	37	30.3942	84	30.3942	94	30.3942	50
									45.8187	41	30.4066	81	30.4066	91	30.4066	47
									45.8435	32	30.4189	89	30.4189	110	30.4189	55
									45.8682	44	30.4313	92	30.4313	78	30.4313	53
									45.8929	45	30.4437	91	30.4437	100	30.4437	49
									45.9177	38	30.456	89	30.456	112	30.456	47
									45.9424	33	30.4684	93	30.4684	104	30.4684	54
									45.9672	32	30.4808	97	30.4808	107	30.4808	55
									45.9919	31	30.4931	82	30.4931	100	30.4931	58
									46.0166	46	30.5055	97	30.5055	93	30.5055	43
									46.0414	37	30.5179	82	30.5179	101	30.5179	51
									46.0661	40	30.5303	85	30.5303	99	30.5303	48
									46.0908	34	30.5426	110	30.5426	92	30.5426	40
									46.1156	34	30.555	93	30.555	100	30.555	54
									46.1403	36	30.5674	78	30.5674	95	30.5674	56
									46.1651	40	30.5797	99	30.5797	87	30.5797	61
									46.1898	42	30.5921	72	30.5921	100	30.5921	66
									46.2145	39	30.6045	89	30.6045	105	30.6045	45
									46.2393	37	30.6168	85	30.6168	99	30.6168	56
									46.264	39	30.6292	97	30.6292	103	30.6292	51
									46.2888	44	30.6416	92	30.6416	109	30.6416	53
									46.3135	44	30.6539	72	30.6539	105	30.6539	59
									46.3382	39	30.6663	85	30.6663	107	30.6663	54
									46.363	48	30.6787	95	30.6787	89	30.6787	60
									46.3877	42	30.6911	99	30.6911	82	30.6911	50
									46.4125	49	30.7034	87	30.7034	96	30.7034	50
									46.4372	40	30.7158	82	30.7158	107	30.7158	54
									46.4619	39	30.7282	100	30.7282	90	30.7282	63
									46.4867	45	30.7405	92	30.7405	111	30.7405	46
									46.5114	34	30.7529	93	30.7529	105	30.7529	63
									46.5361	38	30.7653	95	30.7653	103	30.7653	60
									46.5609	38	30.7776	96	30.7776	124	30.7776	62
									46.5856	46	30.79	99	30.79	103	30.79	41
									46.6104	37	30.8024	88	30.8024	91	30.8024	58
									46.6351	36	30.8148	108	30.8148	101	30.8148	48
									46.6598	55	30.8271	104	30.8271	101	30.8271	63
									46.6846	34	30.8395	78	30.8395	114	30.8395	60
									46.7093	37	30.8519	97	30.8519	108	30.8519	45
									46.7341	45	30.8642	101	30.8642	98	30.8642	68
									46.7588	41	30.8766	120	30.8766	101	30.8766	67
									46.7835	43	30.889	130	30.889	100	30.889	46
									46.8083	33	30.9013	116	30.9013	124	30.9013	73
									46.833	43	30.9137	133	30.9137	118	30.9137	70
									46.8577	25	30.9261	123	30.9261	110	30.9261	68
									46.8825	34	30.9384	147	30.9384	126	30.9384	77
									46.9072	57	30.9508	149	30.9508	149	30.9508	69
									46.932	47	30.9632	162	30.9632	156	30.9632	67
									46.9567	46	30.9756	159	30.9756	150	30.9756	68
									46.9814	44	30.9879	181	30.9879	159	30.9879	80
									47.0062	45	31.0003	175	31.0003	145	31.0003	91
									47.0309	31	31.0127	196	31.0127	174	31.0127	93
									47.0557	40	31.025	207	31.025	191	31.025	123
									47.0804	34	31.0374	205	31.0374	207	31.0374	125
									47.1051	42	31.0498	203	31.0498	213	31.0498	108
									47.1299	50	31.0621	234	31.0621	257	31.0621	134
									47.1546	37	31.0745	236	31.0745	228	31.0745	165
									47.1793	39	31.0869	252	31.0869	194	31.0869	196
									47.2041	35	31.0992	234	31.0992	241	31.0992	229
									47.2288	36	31.1116	231	31.1116	188	31.1116	258
									47.2536	34	31.124	237	31.124	210	31.124	267
									47.2783	29	31.1364	235	31.1364	194	31.1364	314
									47.303	30	31.1487	177	31.1487	198	31.1487	318
									47.3278	29	31.1611	189	31.1611	173	31.1611	277
									47.3525	33	31.1735	174	31.1735	165	31.1735	268
									47.3773	38	31.1858	165	31.1858	145	31.1858	285
									47.402	37	31.1982	153	31.1982	156	31.1982	231
									47.4267	45	31.2106	131	31.2106	112	31.2106	218
									47.4515	46	31.2229	153	31.2229	137	31.2229	200
									47.4762	37	31.2353	125	31.2353	142	31.2353	194
									47.501	29	31.2477	98	31.2477	128	31.2477	180
									47.5257	44	31.26	114	31.26	110	31.26	125
									47.5504	40	31.2724	94	31.2724	123	31.2724	121
									47.5752	44	31.2848	99	31.2848	109	31.2848	103
									47.5999	44	31.2972	106	31.2972	118	31.2972	102
									47.6246	45	31.3095	108	31.3095	104	31.3095	81
									47.6494	33	31.3219	76	31.3219	99	31.3219	102
									47.6741	43	31.3343	90	31.3343	112	31.3343	82
									47.6989	37	31.3466	96	31.3466	104	31.3466	80
									47.7236	29	31.359	104	31.359	122	31.359	86
									47.7483	53	31.3714	90	31.3714	106	31.3714	68
									47.7731	38	31.3837	112	31.3837	96	31.3837	66
									47.7978	38	31.3961	88	31.3961	102	31.3961	71
									47.8226	42	31.4085	90	31.4085	109	31.4085	76
									47.8473	44	31.4208	95	31.4208	97	31.4208	47
									47.872	39	31.4332	84	31.4332	95	31.4332	68
									47.8968	40	31.4456	88	31.4456	83	31.4456	57
									47.9215	39	31.458	81	31.458	74	31.458	47
									47.9462	35	31.4703	97	31.4703	99	31.4703	40
									47.971	47	31.4827	83	31.4827	93	31.4827	59
									47.9957	41	31.4951	91	31.4951	100	31.4951	67
									48.0205	39	31.5074	83	31.5074	112	31.5074	60
									48.0452	40	31.5198	75	31.5198	102	31.5198	59
									48.0699	36	31.5322	98	31.5322	80	31.5322	56
									48.0947	41	31.5445	90	31.5445	73	31.5445	67
									48.1194	49	31.5569	83	31.5569	82	31.5569	56
									48.1442	39	31.5693	96	31.5693	90	31.5693	45
									48.1689	47	31.5816	87	31.5816	100	31.5816	59
									48.1936	40	31.594	72	31.594	107	31.594	54
									48.2184	34	31.6064	86	31.6064	83	31.6064	54
									48.2431	47	31.6188	78	31.6188	93	31.6188	52
									48.2678	37	31.6311	73	31.6311	93	31.6311	54
									48.2926	39	31.6435	87	31.6435	98	31.6435	56
									48.3173	38	31.6559	76	31.6559	85	31.6559	62
									48.3421	49	31.6682	90	31.6682	107	31.6682	61
									48.3668	33	31.6806	98	31.6806	98	31.6806	61
									48.3915	46	31.693	116	31.693	84	31.693	51
									48.4163	42	31.7053	73	31.7053	94	31.7053	49
									48.441	37	31.7177	89	31.7177	87	31.7177	40
									48.4658	34	31.7301	67	31.7301	106	31.7301	54
									48.4905	35	31.7424	81	31.7424	110	31.7424	46
									48.5152	43	31.7548	101	31.7548	90	31.7548	68
									48.54	37	31.7672	97	31.7672	82	31.7672	50
									48.5647	31	31.7796	87	31.7796	101	31.7796	67
									48.5894	52	31.7919	91	31.7919	106	31.7919	63
									48.6142	42	31.8043	86	31.8043	82	31.8043	64
									48.6389	39	31.8167	97	31.8167	95	31.8167	46
									48.6637	36	31.829	71	31.829	88	31.829	46
									48.6884	48	31.8414	69	31.8414	112	31.8414	86
									48.7131	44	31.8538	106	31.8538	117	31.8538	63
									48.7379	26	31.8661	90	31.8661	105	31.8661	50
									48.7626	45	31.8785	83	31.8785	98	31.8785	51
									48.7874	41	31.8909	97	31.8909	86	31.8909	57
									48.8121	27	31.9032	84	31.9032	97	31.9032	48
									48.8368	34	31.9156	103	31.9156	94	31.9156	62
									48.8616	42	31.928	101	31.928	98	31.928	60
									48.8863	45	31.9404	78	31.9404	97	31.9404	67
									48.9111	33	31.9527	105	31.9527	89	31.9527	66
									48.9358	44	31.9651	88	31.9651	93	31.9651	60
									48.9605	42	31.9775	86	31.9775	100	31.9775	68
									48.9853	46	31.9898	103	31.9898	87	31.9898	72
									49.01	42	32.0022	111	32.0022	102	32.0022	79
									49.0347	40	32.0146	96	32.0146	105	32.0146	73
									49.0595	44	32.0269	108	32.0269	105	32.0269	66
									49.0842	36	32.0393	112	32.0393	127	32.0393	70
									49.109	38	32.0517	105	32.0517	105	32.0517	65
									49.1337	48	32.0641	138	32.0641	111	32.0641	72
									49.1584	47	32.0764	110	32.0764	137	32.0764	71
									49.1832	33	32.0888	123	32.0888	119	32.0888	93
									49.2079	44	32.1012	151	32.1012	135	32.1012	67
									49.2327	44	32.1135	136	32.1135	145	32.1135	75
									49.2574	31	32.1259	120	32.1259	130	32.1259	107
									49.2821	36	32.1383	174	32.1383	127	32.1383	85
									49.3069	47	32.1506	160	32.1506	137	32.1506	94
									49.3316	47	32.163	158	32.163	141	32.163	112
									49.3563	43	32.1754	174	32.1754	149	32.1754	99
									49.3811	40	32.1877	201	32.1877	184	32.1877	118
									49.4058	44	32.2001	233	32.2001	188	32.2001	134
									49.4306	40	32.2125	265	32.2125	189	32.2125	144
									49.4553	43	32.2249	311	32.2249	184	32.2249	146
									49.48	32	32.2372	318	32.2372	231	32.2372	181
									49.5048	40	32.2496	402	32.2496	252	32.2496	189
									49.5295	44	32.262	415	32.262	300	32.262	232
									49.5543	45	32.2743	418	32.2743	287	32.2743	261
									49.579	52	32.2867	494	32.2867	307	32.2867	264
									49.6037	49	32.2991	547	32.2991	332	32.2991	298
									49.6285	56	32.3114	575	32.3114	406	32.3114	315
									49.6532	44	32.3238	628	32.3238	454	32.3238	409
									49.6779	39	32.3362	685	32.3362	502	32.3362	452
									49.7027	49	32.3485	719	32.3485	538	32.3485	486
									49.7274	46	32.3609	808	32.3609	624	32.3609	614
									49.7522	70	32.3733	772	32.3733	661	32.3733	723
									49.7769	82	32.3857	797	32.3857	686	32.3857	766
									49.8016	89	32.398	770	32.398	731	32.398	826
									49.8264	108	32.4104	799	32.4104	699	32.4104	924
									49.8511	108	32.4228	776	32.4228	654	32.4228	961
									49.8759	112	32.4351	679	32.4351	660	32.4351	964
									49.9006	105	32.4475	606	32.4475	600	32.4475	933
									49.9253	84	32.4599	556	32.4599	548	32.4599	947
									49.9501	80	32.4722	552	32.4722	457	32.4722	945
									49.9748	97	32.4846	498	32.4846	485	32.4846	892
									49.9996	87	32.497	459	32.497	439	32.497	854
									50.0243	70	32.5093	445	32.5093	372	32.5093	805
									50.049	60	32.5217	328	32.5217	324	32.5217	707
									50.0738	69	32.5341	295	32.5341	285	32.5341	669
									50.0985	53	32.5465	253	32.5465	259	32.5465	601
									50.1232	50	32.5588	211	32.5588	250	32.5588	511
									50.148	54	32.5712	185	32.5712	209	32.5712	440
									50.1727	47	32.5836	198	32.5836	197	32.5836	402
									50.1975	64	32.5959	173	32.5959	165	32.5959	348
									50.2222	43	32.6083	146	32.6083	157	32.6083	324
									50.2469	55	32.6207	139	32.6207	170	32.6207	240
									50.2717	44	32.633	122	32.633	132	32.633	248
									50.2964	59	32.6454	138	32.6454	152	32.6454	206
									50.3212	42	32.6578	119	32.6578	135	32.6578	195
									50.3459	53	32.6701	100	32.6701	135	32.6701	192
									50.3706	51	32.6825	120	32.6825	124	32.6825	158
									50.3954	52	32.6949	117	32.6949	121	32.6949	118
									50.4201	55	32.7073	112	32.7073	111	32.7073	121
									50.4448	75	32.7196	102	32.7196	113	32.7196	106
									50.4696	62	32.732	106	32.732	107	32.732	103
									50.4943	70	32.7444	83	32.7444	109	32.7444	111
									50.5191	65	32.7567	101	32.7567	109	32.7567	112
									50.5438	72	32.7691	103	32.7691	110	32.7691	89
									50.5685	66	32.7815	98	32.7815	103	32.7815	94
									50.5933	86	32.7938	96	32.7938	94	32.7938	89
									50.618	88	32.8062	72	32.8062	94	32.8062	75
									50.6428	119	32.8186	103	32.8186	95	32.8186	68
									50.6675	167	32.8309	101	32.8309	106	32.8309	65
									50.6922	201	32.8433	78	32.8433	92	32.8433	75
									50.717	273	32.8557	94	32.8557	106	32.8557	86
									50.7417	310	32.8681	92	32.8681	96	32.8681	69
									50.7664	303	32.8804	94	32.8804	91	32.8804	77
									50.7912	246	32.8928	80	32.8928	98	32.8928	77
									50.8159	235	32.9052	88	32.9052	104	32.9052	77
									50.8407	200	32.9175	76	32.9175	91	32.9175	60
									50.8654	213	32.9299	84	32.9299	115	32.9299	82
									50.8901	189	32.9423	87	32.9423	94	32.9423	55
									50.9149	168	32.9546	98	32.9546	83	32.9546	50
									50.9396	129	32.967	82	32.967	99	32.967	69
									50.9644	98	32.9794	70	32.9794	104	32.9794	55
									50.9891	91	32.9917	81	32.9917	90	32.9917	63
									51.0138	68	33.0041	88	33.0041	111	33.0041	50
									51.0386	50	33.0165	101	33.0165	92	33.0165	49
									51.0633	52	33.0289	79	33.0289	80	33.0289	45
									51.0881	62	33.0412	73	33.0412	73	33.0412	56
									51.1128	55	33.0536	66	33.0536	106	33.0536	53
									51.1375	55	33.066	85	33.066	102	33.066	55
									51.1623	53	33.0783	93	33.0783	91	33.0783	61
									51.187	43	33.0907	86	33.0907	91	33.0907	56
									51.2117	42	33.1031	70	33.1031	89	33.1031	53
									51.2365	48	33.1154	72	33.1154	85	33.1154	53
									51.2612	50	33.1278	86	33.1278	79	33.1278	61
									51.286	47	33.1402	80	33.1402	107	33.1402	53
									51.3107	56	33.1526	89	33.1526	101	33.1526	59
									51.3354	38	33.1649	67	33.1649	79	33.1649	50
									51.3602	41	33.1773	76	33.1773	95	33.1773	59
									51.3849	47	33.1897	59	33.1897	84	33.1897	54
									51.4097	41	33.202	76	33.202	96	33.202	59
									51.4344	43	33.2144	100	33.2144	88	33.2144	49
									51.4591	47	33.2268	82	33.2268	86	33.2268	51
									51.4839	32	33.2391	81	33.2391	79	33.2391	60
									51.5086	40	33.2515	68	33.2515	88	33.2515	50
									51.5333	38	33.2639	72	33.2639	96	33.2639	50
									51.5581	48	33.2762	83	33.2762	81	33.2762	46
									51.5828	48	33.2886	72	33.2886	70	33.2886	55
									51.6076	50	33.301	72	33.301	79	33.301	44
									51.6323	46	33.3134	86	33.3134	99	33.3134	45
									51.657	34	33.3257	59	33.3257	64	33.3257	48
									51.6818	40	33.3381	63	33.3381	104	33.3381	45
									51.7065	43	33.3505	73	33.3505	86	33.3505	49
									51.7313	44	33.3628	74	33.3628	106	33.3628	50
									51.756	39	33.3752	71	33.3752	90	33.3752	46
									51.7807	52	33.3876	74	33.3876	84	33.3876	47
									51.8055	33	33.3999	75	33.3999	80	33.3999	37
									51.8302	40	33.4123	60	33.4123	82	33.4123	51
									51.8549	26	33.4247	83	33.4247	96	33.4247	45
									51.8797	43	33.437	73	33.437	87	33.437	54
									51.9044	34	33.4494	64	33.4494	88	33.4494	46
									51.9292	45	33.4618	84	33.4618	103	33.4618	39
									51.9539	39	33.4742	70	33.4742	94	33.4742	38
									51.9786	54	33.4865	80	33.4865	96	33.4865	43
									52.0034	41	33.4989	71	33.4989	70	33.4989	49
									52.0281	38	33.5113	59	33.5113	76	33.5113	49
									52.0529	55	33.5236	77	33.5236	84	33.5236	43
									52.0776	46	33.536	68	33.536	63	33.536	46
									52.1023	30	33.5484	67	33.5484	84	33.5484	42
									52.1271	48	33.5607	54	33.5607	69	33.5607	44
									52.1518	55	33.5731	71	33.5731	81	33.5731	40
									52.1765	39	33.5855	72	33.5855	81	33.5855	43
									52.2013	38	33.5978	75	33.5978	94	33.5978	40
									52.226	40	33.6102	71	33.6102	87	33.6102	41
									52.2508	46	33.6226	65	33.6226	86	33.6226	46
									52.2755	34	33.635	57	33.635	80	33.635	50
									52.3002	29	33.6473	80	33.6473	75	33.6473	46
									52.325	47	33.6597	62	33.6597	66	33.6597	42
									52.3497	36	33.6721	65	33.6721	80	33.6721	47
									52.3745	59	33.6844	78	33.6844	73	33.6844	54
									52.3992	33	33.6968	74	33.6968	80	33.6968	53
									52.4239	46	33.7092	62	33.7092	96	33.7092	37
									52.4487	40	33.7215	76	33.7215	78	33.7215	43
									52.4734	31	33.7339	76	33.7339	77	33.7339	38
									52.4982	39	33.7463	64	33.7463	96	33.7463	34
									52.5229	46	33.7586	76	33.7586	71	33.7586	36
									52.5476	44	33.771	69	33.771	98	33.771	43
									52.5724	41	33.7834	65	33.7834	86	33.7834	44
									52.5971	33	33.7958	67	33.7958	77	33.7958	58
									52.6218	40	33.8081	61	33.8081	76	33.8081	49
									52.6466	44	33.8205	62	33.8205	84	33.8205	48
									52.6713	48	33.8329	68	33.8329	92	33.8329	50
									52.6961	49	33.8452	75	33.8452	100	33.8452	48
									52.7208	45	33.8576	88	33.8576	77	33.8576	48
									52.7455	45	33.87	77	33.87	80	33.87	47
									52.7703	47	33.8823	70	33.8823	87	33.8823	47
									52.795	39	33.8947	72	33.8947	81	33.8947	53
									52.8198	44	33.9071	79	33.9071	77	33.9071	46
									52.8445	43	33.9194	58	33.9194	69	33.9194	53
									52.8692	55	33.9318	63	33.9318	93	33.9318	48
									52.894	30	33.9442	81	33.9442	90	33.9442	53
									52.9187	46	33.9566	67	33.9566	67	33.9566	62
									52.9434	31	33.9689	77	33.9689	86	33.9689	71
									52.9682	43	33.9813	73	33.9813	84	33.9813	61
									52.9929	34	33.9937	75	33.9937	72	33.9937	62
									53.0177	33	34.006	61	34.006	94	34.006	82
									53.0424	36	34.0184	66	34.0184	75	34.0184	89
									53.0671	53	34.0308	80	34.0308	81	34.0308	92
									53.0919	36	34.0431	70	34.0431	85	34.0431	104
									53.1166	29	34.0555	72	34.0555	92	34.0555	72
									53.1414	35	34.0679	60	34.0679	83	34.0679	116
									53.1661	46	34.0802	50	34.0802	70	34.0802	92
									53.1908	23	34.0926	60	34.0926	64	34.0926	78
									53.2156	45	34.105	60	34.105	92	34.105	81
									53.2403	39	34.1174	63	34.1174	74	34.1174	63
									53.265	26	34.1297	72	34.1297	91	34.1297	74
									53.2898	38	34.1421	65	34.1421	77	34.1421	67
									53.3145	31	34.1545	63	34.1545	74	34.1545	69
									53.3393	48	34.1668	66	34.1668	80	34.1668	66
									53.364	35	34.1792	61	34.1792	75	34.1792	60
									53.3887	51	34.1916	60	34.1916	85	34.1916	52
									53.4135	37	34.2039	62	34.2039	73	34.2039	62
									53.4382	40	34.2163	56	34.2163	78	34.2163	47
									53.463	38	34.2287	71	34.2287	78	34.2287	50
									53.4877	32	34.241	56	34.241	79	34.241	49
									53.5124	33	34.2534	60	34.2534	80	34.2534	41
									53.5372	36	34.2658	69	34.2658	95	34.2658	44
									53.5619	37	34.2782	74	34.2782	68	34.2782	45
									53.5867	46	34.2905	65	34.2905	77	34.2905	50
									53.6114	48	34.3029	61	34.3029	69	34.3029	43
									53.6361	39	34.3153	67	34.3153	71	34.3153	48
									53.6609	40	34.3276	70	34.3276	70	34.3276	48
									53.6856	53	34.34	52	34.34	82	34.34	41
									53.7103	62	34.3524	75	34.3524	99	34.3524	47
									53.7351	51	34.3647	54	34.3647	72	34.3647	46
									53.7598	65	34.3771	70	34.3771	81	34.3771	43
									53.7846	81	34.3895	47	34.3895	92	34.3895	42
									53.8093	91	34.4019	71	34.4019	69	34.4019	38
									53.834	102	34.4142	72	34.4142	78	34.4142	55
									53.8588	127	34.4266	88	34.4266	82	34.4266	32
									53.8835	146	34.439	60	34.439	79	34.439	34
									53.9083	162	34.4513	76	34.4513	82	34.4513	39
									53.933	141	34.4637	60	34.4637	71	34.4637	46
									53.9577	124	34.4761	70	34.4761	87	34.4761	30
									53.9825	115	34.4884	75	34.4884	92	34.4884	25
									54.0072	94	34.5008	73	34.5008	63	34.5008	49
									54.0319	107	34.5132	68	34.5132	60	34.5132	42
									54.0567	107	34.5255	80	34.5255	69	34.5255	29
									54.0814	78	34.5379	58	34.5379	78	34.5379	54
									54.1062	73	34.5503	64	34.5503	61	34.5503	31
									54.1309	43	34.5627	67	34.5627	61	34.5627	31
									54.1556	57	34.575	74	34.575	74	34.575	50
									54.1804	38	34.5874	77	34.5874	68	34.5874	32
									54.2051	47	34.5998	53	34.5998	72	34.5998	46
									54.2299	44	34.6121	86	34.6121	74	34.6121	33
									54.2546	44	34.6245	62	34.6245	78	34.6245	40
									54.2793	35	34.6369	65	34.6369	84	34.6369	45
									54.3041	32	34.6492	68	34.6492	67	34.6492	35
									54.3288	50	34.6616	56	34.6616	70	34.6616	50
									54.3535	39	34.674	75	34.674	88	34.674	35
									54.3783	35	34.6863	62	34.6863	77	34.6863	50
									54.403	43	34.6987	70	34.6987	64	34.6987	37
									54.4278	31	34.7111	74	34.7111	77	34.7111	51
									54.4525	25	34.7235	84	34.7235	80	34.7235	50
									54.4772	40	34.7358	63	34.7358	75	34.7358	42
									54.502	39	34.7482	79	34.7482	72	34.7482	41
									54.5267	40	34.7606	70	34.7606	72	34.7606	45
									54.5515	31	34.7729	64	34.7729	79	34.7729	34
									54.5762	47	34.7853	67	34.7853	69	34.7853	51
									54.6009	44	34.7977	65	34.7977	80	34.7977	43
									54.6257	33	34.81	62	34.81	70	34.81	47
									54.6504	31	34.8224	63	34.8224	87	34.8224	42
									54.6752	32	34.8348	61	34.8348	59	34.8348	38
									54.6999	35	34.8471	81	34.8471	73	34.8471	44
									54.7246	40	34.8595	71	34.8595	88	34.8595	42
									54.7494	25	34.8719	68	34.8719	79	34.8719	46
									54.7741	36	34.8843	64	34.8843	79	34.8843	46
									54.7988	32	34.8966	70	34.8966	88	34.8966	39
									54.8236	42	34.909	74	34.909	70	34.909	44
									54.8483	38	34.9214	60	34.9214	71	34.9214	56
									54.8731	29	34.9337	76	34.9337	83	34.9337	32
									54.8978	27	34.9461	77	34.9461	74	34.9461	49
									54.9225	34	34.9585	81	34.9585	97	34.9585	39
									54.9473	38	34.9708	80	34.9708	83	34.9708	38
									54.972	44	34.9832	70	34.9832	78	34.9832	37
									54.9968	37	34.9956	74	34.9956	92	34.9956	35
									55.0215	34	35.0079	74	35.0079	84	35.0079	49
									55.0462	45	35.0203	65	35.0203	92	35.0203	45
									55.071	34	35.0327	85	35.0327	80	35.0327	46
									55.0957	39	35.0451	82	35.0451	67	35.0451	42
									55.1204	39	35.0574	65	35.0574	74	35.0574	47
									55.1452	50	35.0698	59	35.0698	93	35.0698	35
									55.1699	34	35.0822	73	35.0822	80	35.0822	34
									55.1947	38	35.0945	57	35.0945	97	35.0945	36
									55.2194	38	35.1069	61	35.1069	80	35.1069	40
									55.2441	30	35.1193	74	35.1193	69	35.1193	50
									55.2689	35	35.1316	82	35.1316	86	35.1316	33
									55.2936	31	35.144	76	35.144	82	35.144	46
									55.3184	26	35.1564	65	35.1564	80	35.1564	40
									55.3431	31	35.1687	47	35.1687	78	35.1687	40
									55.3678	40	35.1811	68	35.1811	88	35.1811	41
									55.3926	30	35.1935	82	35.1935	87	35.1935	34
									55.4173	26	35.2059	56	35.2059	88	35.2059	38
									55.442	37	35.2182	75	35.2182	81	35.2182	47
									55.4668	33	35.2306	57	35.2306	70	35.2306	40
									55.4915	30	35.243	67	35.243	81	35.243	50
									55.5163	35	35.2553	68	35.2553	67	35.2553	42
									55.541	35	35.2677	77	35.2677	69	35.2677	49
									55.5657	29	35.2801	67	35.2801	87	35.2801	40
									55.5905	40	35.2924	66	35.2924	85	35.2924	50
									55.6152	28	35.3048	84	35.3048	86	35.3048	35
									55.64	42	35.3172	64	35.3172	83	35.3172	41
									55.6647	32	35.3295	63	35.3295	99	35.3295	47
									55.6894	37	35.3419	60	35.3419	77	35.3419	55
									55.7142	42	35.3543	63	35.3543	78	35.3543	42
									55.7389	30	35.3667	70	35.3667	82	35.3667	43
									55.7636	40	35.379	83	35.379	84	35.379	50
									55.7884	43	35.3914	73	35.3914	79	35.3914	45
									55.8131	41	35.4038	71	35.4038	90	35.4038	34
									55.8379	49	35.4161	76	35.4161	87	35.4161	46
									55.8626	51	35.4285	77	35.4285	88	35.4285	39
									55.8873	52	35.4409	92	35.4409	75	35.4409	36
									55.9121	51	35.4532	84	35.4532	73	35.4532	41
									55.9368	46	35.4656	83	35.4656	74	35.4656	48
									55.9616	84	35.478	68	35.478	85	35.478	51
									55.9863	123	35.4903	78	35.4903	80	35.4903	43
									56.011	126	35.5027	68	35.5027	93	35.5027	56
									56.0358	143	35.5151	85	35.5151	102	35.5151	42
									56.0605	137	35.5275	77	35.5275	79	35.5275	51
									56.0853	122	35.5398	98	35.5398	86	35.5398	52
									56.11	75	35.5522	76	35.5522	102	35.5522	35
									56.1347	85	35.5646	80	35.5646	85	35.5646	41
									56.1595	68	35.5769	87	35.5769	104	35.5769	58
									56.1842	87	35.5893	82	35.5893	88	35.5893	56
									56.2089	75	35.6017	90	35.6017	88	35.6017	57
									56.2337	79	35.614	77	35.614	83	35.614	77
									56.2584	54	35.6264	71	35.6264	87	35.6264	58
									56.2832	41	35.6388	85	35.6388	90	35.6388	59
									56.3079	44	35.6512	92	35.6512	104	35.6512	67
									56.3326	39	35.6635	85	35.6635	110	35.6635	62
									56.3574	38	35.6759	101	35.6759	96	35.6759	57
									56.3821	47	35.6883	84	35.6883	108	35.6883	50
									56.4069	32	35.7006	88	35.7006	111	35.7006	77
									56.4316	31	35.713	83	35.713	96	35.713	53
									56.4563	45	35.7254	77	35.7254	82	35.7254	59
									56.4811	30	35.7377	112	35.7377	97	35.7377	63
									56.5058	27	35.7501	86	35.7501	104	35.7501	65
									56.5305	38	35.7625	91	35.7625	108	35.7625	65
									56.5553	45	35.7748	104	35.7748	97	35.7748	47
									56.58	27	35.7872	117	35.7872	97	35.7872	61
									56.6048	41	35.7996	110	35.7996	122	35.7996	65
									56.6295	32	35.812	120	35.812	146	35.812	52
									56.6542	35	35.8243	110	35.8243	98	35.8243	70
									56.679	35	35.8367	121	35.8367	124	35.8367	85
									56.7037	34	35.8491	138	35.8491	143	35.8491	72
									56.7285	27	35.8614	147	35.8614	135	35.8614	77
									56.7532	31	35.8738	136	35.8738	139	35.8738	74
									56.7779	26	35.8862	154	35.8862	128	35.8862	71
									56.8027	30	35.8985	155	35.8985	155	35.8985	70
									56.8274	31	35.9109	162	35.9109	166	35.9109	96
									56.8521	30	35.9233	211	35.9233	167	35.9233	95
									56.8769	38	35.9356	217	35.9356	170	35.9356	111
									56.9016	27	35.948	258	35.948	185	35.948	104
									56.9264	29	35.9604	286	35.9604	205	35.9604	119
									56.9511	35	35.9728	313	35.9728	218	35.9728	114
									56.9758	23	35.9851	331	35.9851	267	35.9851	124
									57.0006	24	35.9975	369	35.9975	282	35.9975	147
									57.0253	33	36.0099	461	36.0099	304	36.0099	181
									57.0501	32	36.0222	470	36.0222	362	36.0222	177
									57.0748	35	36.0346	486	36.0346	393	36.0346	184
									57.0995	28	36.047	635	36.047	395	36.047	232
									57.1243	39	36.0593	661	36.0593	455	36.0593	243
									57.149	31	36.0717	757	36.0717	493	36.0717	277
									57.1738	37	36.0841	769	36.0841	553	36.0841	347
									57.1985	33	36.0964	941	36.0964	638	36.0964	395
									57.2232	22	36.1088	956	36.1088	680	36.1088	440
									57.248	38	36.1212	1028	36.1212	808	36.1212	527
									57.2727	40	36.1336	1075	36.1336	879	36.1336	624
									57.2974	38	36.1459	1191	36.1459	910	36.1459	710
									57.3222	26	36.1583	1144	36.1583	968	36.1583	890
									57.3469	38	36.1707	1161	36.1707	937	36.1707	997
									57.3717	29	36.183	1150	36.183	976	36.183	1121
									57.3964	26	36.1954	1054	36.1954	902	36.1954	1375
									57.4211	35	36.2078	1055	36.2078	865	36.2078	1427
									57.4459	31	36.2201	936	36.2201	783	36.2201	1413
									57.4706	40	36.2325	889	36.2325	754	36.2325	1435
									57.4954	32	36.2449	811	36.2449	709	36.2449	1484
									57.5201	20	36.2572	735	36.2572	665	36.2572	1293
									57.5448	31	36.2696	677	36.2696	599	36.2696	1237
									57.5696	27	36.282	549	36.282	554	36.282	1118
									57.5943	30	36.2944	523	36.2944	463	36.2944	1033
									57.619	33	36.3067	483	36.3067	415	36.3067	1003
									57.6438	33	36.3191	402	36.3191	381	36.3191	938
									57.6685	30	36.3315	346	36.3315	336	36.3315	839
									57.6933	31	36.3438	280	36.3438	273	36.3438	727
									57.718	31	36.3562	261	36.3562	282	36.3562	584
									57.7427	39	36.3686	244	36.3686	246	36.3686	523
									57.7675	30	36.3809	228	36.3809	226	36.3809	458
									57.7922	37	36.3933	233	36.3933	228	36.3933	417
									57.817	32	36.4057	229	36.4057	203	36.4057	278
									57.8417	34	36.418	199	36.418	175	36.418	239
									57.8664	49	36.4304	209	36.4304	185	36.4304	217
									57.8912	37	36.4428	235	36.4428	206	36.4428	242
									57.9159	27	36.4552	243	36.4552	198	36.4552	223
									57.9406	38	36.4675	180	36.4675	221	36.4675	223
									57.9654	37	36.4799	204	36.4799	194	36.4799	169
									57.9901	33	36.4923	203	36.4923	209	36.4923	175
									58.0149	27	36.5046	180	36.5046	228	36.5046	178
									58.0396	35	36.517	208	36.517	194	36.517	176
									58.0643	39	36.5294	248	36.5294	247	36.5294	174
									58.0891	33	36.5417	214	36.5417	235	36.5417	183
									58.1138	57	36.5541	227	36.5541	241	36.5541	209
									58.1386	29	36.5665	235	36.5665	214	36.5665	229
									58.1633	37	36.5788	242	36.5788	213	36.5788	234
									58.188	31	36.5912	190	36.5912	216	36.5912	229
									58.2128	41	36.6036	242	36.6036	221	36.6036	227
									58.2375	50	36.616	168	36.616	202	36.616	232
									58.2623	70	36.6283	198	36.6283	181	36.6283	244
									58.287	46	36.6407	146	36.6407	199	36.6407	227
									58.3117	75	36.6531	130	36.6531	164	36.6531	231
									58.3365	75	36.6654	150	36.6654	150	36.6654	175
									58.3612	85	36.6778	132	36.6778	146	36.6778	134
									58.3859	93	36.6902	114	36.6902	151	36.6902	176
									58.4107	97	36.7025	135	36.7025	131	36.7025	167
									58.4354	120	36.7149	105	36.7149	150	36.7149	153
									58.4602	192	36.7273	103	36.7273	98	36.7273	125
									58.4849	250	36.7397	83	36.7397	106	36.7397	127
									58.5096	330	36.752	84	36.752	124	36.752	98
									58.5344	410	36.7644	81	36.7644	117	36.7644	92
									58.5591	407	36.7768	70	36.7768	125	36.7768	105
									58.5839	378	36.7891	67	36.7891	119	36.7891	73
									58.6086	338	36.8015	81	36.8015	112	36.8015	65
									58.6333	271	36.8139	87	36.8139	112	36.8139	59
									58.6581	243	36.8262	86	36.8262	91	36.8262	75
									58.6828	253	36.8386	71	36.8386	103	36.8386	59
									58.7075	268	36.851	77	36.851	99	36.851	63
									58.7323	233	36.8633	73	36.8633	101	36.8633	56
									58.757	187	36.8757	82	36.8757	86	36.8757	50
									58.7818	138	36.8881	69	36.8881	110	36.8881	61
									58.8065	103	36.9005	64	36.9005	107	36.9005	55
									58.8312	101	36.9128	75	36.9128	99	36.9128	52
									58.856	68	36.9252	89	36.9252	92	36.9252	50
									58.8807	65	36.9376	64	36.9376	94	36.9376	46
									58.9055	55	36.9499	75	36.9499	77	36.9499	53
									58.9302	56	36.9623	68	36.9623	107	36.9623	48
									58.9549	43	36.9747	85	36.9747	89	36.9747	48
									58.9797	45	36.987	58	36.987	92	36.987	53
									59.0044	38	36.9994	69	36.9994	87	36.9994	46
									59.0291	45	37.0118	70	37.0118	106	37.0118	39
									59.0539	46	37.0241	56	37.0241	107	37.0241	59
									59.0786	34	37.0365	63	37.0365	111	37.0365	46
									59.1034	34	37.0489	92	37.0489	104	37.0489	39
									59.1281	38	37.0613	66	37.0613	100	37.0613	49
									59.1528	31	37.0736	66	37.0736	108	37.0736	51
									59.1776	32	37.086	67	37.086	98	37.086	50
									59.2023	27	37.0984	62	37.0984	113	37.0984	41
									59.2271	39	37.1107	68	37.1107	101	37.1107	42
									59.2518	36	37.1231	54	37.1231	107	37.1231	31
									59.2765	38	37.1355	68	37.1355	100	37.1355	37
									59.3013	35	37.1478	53	37.1478	93	37.1478	39
									59.326	47	37.1602	59	37.1602	97	37.1602	36
									59.3507	44	37.1726	63	37.1726	98	37.1726	55
									59.3755	33	37.1849	55	37.1849	90	37.1849	62
									59.4002	45	37.1973	69	37.1973	107	37.1973	51
									59.425	52	37.2097	64	37.2097	99	37.2097	46
									59.4497	47	37.2221	73	37.2221	81	37.2221	41
									59.4744	39	37.2344	79	37.2344	85	37.2344	64
									59.4992	54	37.2468	55	37.2468	106	37.2468	58
									59.5239	56	37.2592	77	37.2592	104	37.2592	67
									59.5487	43	37.2715	61	37.2715	93	37.2715	50
									59.5734	56	37.2839	55	37.2839	98	37.2839	74
									59.5981	71	37.2963	61	37.2963	98	37.2963	84
									59.6229	68	37.3086	55	37.3086	81	37.3086	78
									59.6476	81	37.321	72	37.321	89	37.321	60
									59.6724	77	37.3334	69	37.3334	88	37.3334	60
									59.6971	101	37.3457	66	37.3457	95	37.3457	64
									59.7218	140	37.3581	50	37.3581	103	37.3581	68
									59.7466	136	37.3705	69	37.3705	87	37.3705	72
									59.7713	201	37.3829	64	37.3829	87	37.3829	59
									59.796	300	37.3952	56	37.3952	115	37.3952	58
									59.8208	430	37.4076	61	37.4076	108	37.4076	63
									59.8455	621	37.42	58	37.42	100	37.42	41
									59.8703	683	37.4323	71	37.4323	109	37.4323	52
									59.895	737	37.4447	48	37.4447	86	37.4447	37
									59.9197	623	37.4571	46	37.4571	83	37.4571	34
									59.9445	445	37.4694	47	37.4694	107	37.4694	41
									59.9692	411	37.4818	69	37.4818	92	37.4818	34
									59.994	376	37.4942	64	37.4942	93	37.4942	51
									60.0187	427	37.5065	56	37.5065	95	37.5065	41
									60.0434	425	37.5189	60	37.5189	94	37.5189	48
									60.0682	377	37.5313	60	37.5313	101	37.5313	49
									60.0929	294	37.5437	61	37.5437	86	37.5437	45
									60.1176	230	37.556	45	37.556	98	37.556	54
									60.1424	141	37.5684	57	37.5684	80	37.5684	42
									60.1671	121	37.5808	64	37.5808	104	37.5808	39
									60.1919	86	37.5931	58	37.5931	107	37.5931	41
									60.2166	83	37.6055	59	37.6055	95	37.6055	48
									60.2413	66	37.6179	70	37.6179	98	37.6179	31
									60.2661	68	37.6302	60	37.6302	80	37.6302	43
									60.2908	57	37.6426	61	37.6426	104	37.6426	55
									60.3156	56	37.655	50	37.655	96	37.655	43
									60.3403	38	37.6673	67	37.6673	89	37.6673	39
									60.365	35	37.6797	59	37.6797	104	37.6797	42
									60.3898	40	37.6921	58	37.6921	97	37.6921	46
									60.4145	41	37.7045	58	37.7045	94	37.7045	43
									60.4392	42	37.7168	54	37.7168	98	37.7168	42
									60.464	34	37.7292	71	37.7292	110	37.7292	55
									60.4887	54	37.7416	83	37.7416	111	37.7416	43
									60.5135	39	37.7539	72	37.7539	109	37.7539	47
									60.5382	37	37.7663	74	37.7663	103	37.7663	55
									60.5629	43	37.7787	74	37.7787	95	37.7787	48
									60.5877	50	37.791	60	37.791	125	37.791	69
									60.6124	43	37.8034	79	37.8034	90	37.8034	44
									60.6372	46	37.8158	84	37.8158	107	37.8158	56
									60.6619	42	37.8281	77	37.8281	100	37.8281	63
									60.6866	45	37.8405	96	37.8405	110	37.8405	70
									60.7114	41	37.8529	91	37.8529	106	37.8529	57
									60.7361	45	37.8653	108	37.8653	99	37.8653	63
									60.7609	28	37.8776	102	37.8776	117	37.8776	66
									60.7856	30	37.89	126	37.89	101	37.89	72
									60.8103	39	37.9024	119	37.9024	140	37.9024	60
									60.8351	35	37.9147	94	37.9147	124	37.9147	78
									60.8598	45	37.9271	129	37.9271	125	37.9271	87
									60.8845	34	37.9395	150	37.9395	131	37.9395	75
									60.9093	26	37.9518	165	37.9518	148	37.9518	93
									60.934	35	37.9642	180	37.9642	158	37.9642	107
									60.9588	25	37.9766	190	37.9766	162	37.9766	135
									60.9835	28	37.989	193	37.989	179	37.989	148
									61.0082	35	38.0013	259	38.0013	178	38.0013	156
									61.033	26	38.0137	235	38.0137	205	38.0137	178
									61.0577	29	38.0261	237	38.0261	249	38.0261	185
									61.0825	23	38.0384	263	38.0384	231	38.0384	199
									61.1072	30	38.0508	266	38.0508	261	38.0508	210
									61.1319	28	38.0632	265	38.0632	264	38.0632	196
									61.1567	28	38.0755	234	38.0755	240	38.0755	242
									61.1814	19	38.0879	229	38.0879	234	38.0879	262
									61.2061	32	38.1003	255	38.1003	259	38.1003	248
									61.2309	31	38.1126	216	38.1126	245	38.1126	246
									61.2556	25	38.125	196	38.125	216	38.125	268
									61.2804	24	38.1374	204	38.1374	220	38.1374	244
									61.3051	29	38.1498	207	38.1498	218	38.1498	241
									61.3298	35	38.1621	173	38.1621	187	38.1621	236
									61.3546	21	38.1745	173	38.1745	177	38.1745	212
									61.3793	31	38.1869	159	38.1869	168	38.1869	207
									61.4041	25	38.1992	136	38.1992	156	38.1992	199
									61.4288	20	38.2116	114	38.2116	168	38.2116	170
									61.4535	24	38.224	125	38.224	154	38.224	164
									61.4783	26	38.2363	111	38.2363	145	38.2363	169
									61.503	24	38.2487	84	38.2487	111	38.2487	141
									61.5277	28	38.2611	99	38.2611	110	38.2611	117
									61.5525	27	38.2734	87	38.2734	122	38.2734	125
									61.5772	27	38.2858	69	38.2858	96	38.2858	101
									61.602	34	38.2982	66	38.2982	99	38.2982	86
									61.6267	27	38.3106	59	38.3106	99	38.3106	94
									61.6514	37	38.3229	65	38.3229	116	38.3229	75
									61.6762	23	38.3353	74	38.3353	102	38.3353	77
									61.7009	17	38.3477	60	38.3477	78	38.3477	63
									61.7257	19	38.36	69	38.36	102	38.36	58
									61.7504	27	38.3724	52	38.3724	103	38.3724	61
									61.7751	29	38.3848	56	38.3848	85	38.3848	54
									61.7999	30	38.3971	85	38.3971	79	38.3971	44
									61.8246	24	38.4095	53	38.4095	75	38.4095	47
									61.8494	25	38.4219	53	38.4219	87	38.4219	49
									61.8741	30	38.4342	68	38.4342	89	38.4342	43
									61.8988	27	38.4466	59	38.4466	87	38.4466	55
									61.9236	26	38.459	72	38.459	77	38.459	44
									61.9483	32	38.4714	66	38.4714	86	38.4714	39
									61.973	20	38.4837	64	38.4837	88	38.4837	39
									61.9978	23	38.4961	53	38.4961	88	38.4961	40
									62.0225	28	38.5085	64	38.5085	100	38.5085	47
									62.0473	30	38.5208	46	38.5208	97	38.5208	38
									62.072	26	38.5332	63	38.5332	75	38.5332	31
									62.0967	32	38.5456	64	38.5456	79	38.5456	42
									62.1215	33	38.5579	61	38.5579	76	38.5579	40
									62.1462	31	38.5703	73	38.5703	69	38.5703	30
									62.171	26	38.5827	59	38.5827	73	38.5827	42
									62.1957	33	38.595	63	38.595	105	38.595	37
									62.2204	23	38.6074	43	38.6074	102	38.6074	29
									62.2452	26	38.6198	51	38.6198	83	38.6198	26
									62.2699	27	38.6322	50	38.6322	89	38.6322	36
									62.2946	28	38.6445	45	38.6445	98	38.6445	39
									62.3194	30	38.6569	54	38.6569	92	38.6569	55
									62.3441	34	38.6693	68	38.6693	79	38.6693	44
									62.3689	31	38.6816	50	38.6816	70	38.6816	44
									62.3936	18	38.694	58	38.694	80	38.694	39
									62.4183	21	38.7064	49	38.7064	99	38.7064	35
									62.4431	27	38.7187	56	38.7187	82	38.7187	34
									62.4678	30	38.7311	50	38.7311	88	38.7311	30
									62.4926	27	38.7435	56	38.7435	82	38.7435	37
									62.5173	24	38.7558	60	38.7558	70	38.7558	39
									62.542	25	38.7682	56	38.7682	71	38.7682	35
									62.5668	27	38.7806	58	38.7806	74	38.7806	37
									62.5915	33	38.793	55	38.793	88	38.793	32
									62.6162	19	38.8053	51	38.8053	73	38.8053	34
									62.641	33	38.8177	69	38.8177	87	38.8177	35
									62.6657	35	38.8301	54	38.8301	77	38.8301	40
									62.6905	27	38.8424	64	38.8424	87	38.8424	36
									62.7152	32	38.8548	55	38.8548	65	38.8548	24
									62.7399	25	38.8672	52	38.8672	72	38.8672	34
									62.7647	25	38.8795	48	38.8795	81	38.8795	34
									62.7894	21	38.8919	52	38.8919	74	38.8919	27
									62.8142	34	38.9043	68	38.9043	74	38.9043	29
									62.8389	29	38.9166	35	38.9166	74	38.9166	32
									62.8636	28	38.929	51	38.929	77	38.929	31
									62.8884	31	38.9414	60	38.9414	76	38.9414	32
									62.9131	26	38.9538	44	38.9538	69	38.9538	34
									62.9378	30	38.9661	55	38.9661	80	38.9661	30
									62.9626	33	38.9785	46	38.9785	73	38.9785	26
									62.9873	31	38.9909	39	38.9909	79	38.9909	27
									63.0121	27	39.0032	52	39.0032	87	39.0032	30
									63.0368	28	39.0156	51	39.0156	73	39.0156	40
									63.0615	35	39.028	43	39.028	80	39.028	42
									63.0863	50	39.0403	42	39.0403	61	39.0403	30
									63.111	53	39.0527	52	39.0527	74	39.0527	33
									63.1358	47	39.0651	56	39.0651	69	39.0651	22
									63.1605	70	39.0774	54	39.0774	72	39.0774	20
									63.1852	73	39.0898	49	39.0898	85	39.0898	37
									63.21	56	39.1022	44	39.1022	81	39.1022	33
									63.2347	44	39.1146	51	39.1146	80	39.1146	41
									63.2595	40	39.1269	52	39.1269	81	39.1269	26
									63.2842	39	39.1393	48	39.1393	90	39.1393	31
									63.3089	40	39.1517	43	39.1517	73	39.1517	35
									63.3337	36	39.164	54	39.164	79	39.164	26
									63.3584	47	39.1764	47	39.1764	76	39.1764	41
									63.3831	37	39.1888	55	39.1888	77	39.1888	40
									63.4079	42	39.2011	45	39.2011	84	39.2011	33
									63.4326	34	39.2135	47	39.2135	76	39.2135	23
									63.4574	39	39.2259	55	39.2259	62	39.2259	19
									63.4821	36	39.2383	50	39.2383	79	39.2383	33
									63.5068	34	39.2506	54	39.2506	68	39.2506	35
									63.5316	29	39.263	45	39.263	68	39.263	27
									63.5563	24	39.2754	56	39.2754	69	39.2754	26
									63.5811	24	39.2877	51	39.2877	75	39.2877	29
									63.6058	37	39.3001	69	39.3001	65	39.3001	32
									63.6305	33	39.3125	48	39.3125	69	39.3125	25
									63.6553	39	39.3248	54	39.3248	65	39.3248	27
									63.68	43	39.3372	51	39.3372	83	39.3372	36
									63.7047	31	39.3496	46	39.3496	63	39.3496	34
									63.7295	24	39.3619	46	39.3619	61	39.3619	29
									63.7542	30	39.3743	45	39.3743	70	39.3743	32
									63.779	24	39.3867	53	39.3867	74	39.3867	26
									63.8037	23	39.3991	45	39.3991	63	39.3991	25
									63.8284	20	39.4114	54	39.4114	62	39.4114	40
									63.8532	22	39.4238	67	39.4238	86	39.4238	27
									63.8779	25	39.4362	45	39.4362	72	39.4362	35
									63.9027	26	39.4485	61	39.4485	84	39.4485	29
									63.9274	34	39.4609	47	39.4609	51	39.4609	27
									63.9521	17	39.4733	44	39.4733	81	39.4733	34
									63.9769	30	39.4856	52	39.4856	67	39.4856	25
									64.0016	16	39.498	56	39.498	58	39.498	27
									64.0263	32	39.5104	53	39.5104	80	39.5104	29
									64.0511	36	39.5227	56	39.5227	78	39.5227	32
									64.0758	42	39.5351	44	39.5351	64	39.5351	31
									64.1006	21	39.5475	46	39.5475	72	39.5475	23
									64.1253	27	39.5599	43	39.5599	69	39.5599	27
									64.15	28	39.5722	55	39.5722	47	39.5722	39
									64.1748	27	39.5846	41	39.5846	76	39.5846	24
									64.1995	27	39.597	60	39.597	74	39.597	26
									64.2243	22	39.6093	52	39.6093	74	39.6093	31
									64.249	19	39.6217	52	39.6217	65	39.6217	32
									64.2737	21	39.6341	46	39.6341	76	39.6341	36
									64.2985	46	39.6464	47	39.6464	73	39.6464	34
									64.3232	35	39.6588	41	39.6588	71	39.6588	37
									64.348	34	39.6712	48	39.6712	67	39.6712	36
									64.3727	38	39.6835	40	39.6835	76	39.6835	34
									64.3974	40	39.6959	52	39.6959	70	39.6959	38
									64.4222	36	39.7083	43	39.7083	77	39.7083	34
[truncated: 3,257 more rows]

## Sheet: Figure 2
Fig. 2a														Fig. 2b															Fig. 2c														Fig. 2d
Mn3O4 NPs			Mn3O4@120ACNT			Mn3O4@55ACNT			Mn3O4@20ACNT						Oligomer degradation products	error bar	Oligomers	error bar	Organic acids	error bar	Aliphatic carbonyl compounds	error bar	Quinones	error bar	CO2 and adsorbed polymers	error bar			Mn3O4 NPs			Mn3O4@120ACNT			Mn3O4@55ACNT			Mn3O4@20ACNT					Mn3O4 NPs			Mn3O4@120ACNT			Mn3O4@55ACNT
Time (min)	C/C0 (PhOH)	error bar	Time (min)	C/C0 (PhOH)	error bar	Time (min)	C/C0 (PhOH)	error bar	Time (min)	C/C0 (PhOH)	error bar			Mn3O4 NPs	0.17535	0.0029	0.05744	0.00451	0.35848	0.00731	0.01043	0.00027853	0.02086	0.00287	0.24151	0.02811			PhOH conversion	Yield of quinones	error bar	PhOH conversion	Yield of quinones	error bar	PhOH conversion	Yield of quinones	error bar	PhOH conversion	Yield of quinones	error bar			PhOH conversion	Yield of organic acids	error bar	PhOH conversion	Yield of organic acids	error bar	PhOH conversion
0	1	0	0	1	0	0	1	0	0	1	0			Mn3O4@120ACNT	0.12922	0.00687	0.32201	0.01822	0.21844	0.00308	0.00899	0.00053032	0.03902	0.00322	0.17756	0.01384			0	0	0	0	0	0	0	0	0	0	0	0			0	0	0	0	0	0	0
15	0.98235	0.03458	15	0.94441	0.01175	15	0.90971	0.04881	15	0.83548	0.00701			Mn3O4@55ACNT	0.11485	0.00751	0.39575	0.01984	0.14827	0.0089	0.00876	0.00042963	0.04788	0.0038	0.17162	0.01039			0.0237	0.00214	0.00016	0.07022	0.00306	0.00179	0.0717	0.00636	0.0039	0.07614	0.01033	0.00202			0.0237	0.01514	0.00399	0.07022	0.03593	0.00681	0.0717
30	0.97575	0.03589	30	0.92572	0.04129	30	0.83524	0.02375	30	0.71979	0.0186			Mn3O4@20ACNT	0.03515	0.00474	0.73536	0.0159	0.05442	0.00707	0.0042	0.00012466	0.07825	0.00358	0.04031	0.00933			0.0647	0.00474	0.0021	0.11302	0.0062	0.00373	0.17294	0.02035	0.00151	0.17798	0.02495	0.00363			0.0647	0.04642	0.00472	0.11302	0.05684	0.00597	0.17294
45	0.96859	0.01156	45	0.88037	5.07378e-05	45	0.64531	0.01637	45	0.60408	0.00349																		0.10492	0.00708	0.00159	0.19815	0.01415	0.00101	0.36562	0.02406	0.00371	0.28605	0.0283	0.00249			0.10492	0.05356	0.01135	0.19815	0.06924	0.01052	0.36562
60	0.94622	0.03128	60	0.72448	0.03976	60	0.46359	0.02926	60	0.49311	0.00159																		0.13102	0.00734	0.00364	0.27937	0.01781	0.00295	0.5463	0.02536	0.00439	0.4056	0.03176	0.00361			0.13102	0.06713	0.00361	0.27937	0.0825	0.00926	0.5463
75	0.87107	0.03333	75	0.56538	0.0452	75	0.31598	0.01376	75	0.39312	0.04617																		0.23931	0.00798	0.00219	0.37738	0.01995	0.00377	0.64451	0.02819	0.00288	0.58758	0.03649	0.00171			0.23931	0.1065	0.01241	0.37738	0.1045	0.00759	0.64451
90	0.8057	0.05019	90	0.44408	0.0329	90	0.14737	0.0581	90	0.30243	0.00998																		0.301	0.00824	0.00449	0.45398	0.02144	0.00313	0.73694	0.03039	0.00254	0.76942	0.03914	0.00467			0.301	0.12938	0.00353	0.45398	0.10917	0.0031	0.73694
105	0.75838	0.02424	105	0.32973	0.04669	105	0.06868	0.01697	105	0.22143	0.02487																		0.44495	0.00934	0.00201	0.56677	0.02254	0.00696	0.8027	0.03346	0.00215	0.85531	0.03918	0.00396			0.44495	0.15593	0.00274	0.56677	0.11983	0.0097	0.8027
120	0.7011	0.03488	120	0.2347	0.02864	120	0.01262	0.01191	120	0.15456	0.02536																		0.53591	0.01108	0.00287	0.69316	0.02521	0.00119	0.87438	0.03403	0.00103	0.91087	0.03745	0.00187			0.53591	0.17927	0.0073	0.69316	0.12883	0.01191	0.87438
150	0.57391	0.00616	150	0.09835	0.04024	150	0.00116	0.000388661	150	0.06556	0.01291																		0.60818	0.0127	0.00498	0.79124	0.03021	0.0039	0.91701	0.03778	0.00336						0.60818	0.18713	0.00421	0.79124	0.14241	0.00389	0.91701
																													0.7513	0.01436	0.00426	0.9001	0.03296	0.00214									0.7513	0.19641	0.00142	0.9001	0.18532	0.01216
																													0.8907	0.01554	0.00121												0.8907	0.22927	0.0117
Fig. 2e														Fig. 2f
Mn3O4 NPs			Mn3O4@120ACNT			Mn3O4@55ACNT			Mn3O4@20ACNT					Mn3O4 NPs			Mn3O4@120ACNT			Mn3O4@55ACNT			Mn3O4@20ACNT						Fig. 2g
PhOH conversion	Yield of carbonyl compounds	error bar	PhOH conversion	Yield of carbonyl compounds	error bar	PhOH conversion	Yield of carbonyl compounds	error bar	PhOH conversion	Yield of carbonyl compounds	error bar			PhOH conversion	Yield of oligomers	error bar	PhOH conversion	Yield of oligomers	error bar	PhOH conversion	Yield of oligomers	error bar	PhOH conversion	Yield of oligomers	error bar				PhOH conversion	0.1						0.3						0.6						0.9
0	0	0	0	0	0	0	0	0	0	0	0			0	0	0	0	0	0	0	0	0	0	0	0					Dimers	error bar	Trimers	error bar	Tetramers	error bar	Dimers	error bar	Trimers	error bar	Tetramers	error bar	Dimers	error bar	Trimers	error bar	Tetramers	error bar	Dimers	error bar
0.0237	0.000437952	0.00026024	0.07022	0.00149	0.0006812	0.0717	0.00161	0.000330863	0.07614	0.0008614	0.00031289			0.0237	0.00429	0.00313	0.07022	0.0296	0.00861	0.0717	0.04858	0.00394	0.07614	0.05755	5.766e-05				Mn3O4 NPs	0.02019	0.00182	0.01301	0.0003963	0.00211	0.00050086	0.01602	0.00117	0.00586	0.00162	0.00786	0.00195	0.023	0.00381	0.00233	0.00124	0.000614448	0.000131	0.019	0.00208
0.0647	0.00135	0.000441	0.11302	0.00234	0.0006752	0.17294	0.00261	0.000548088	0.17798	0.00148	0.00059947			0.0647	0.0126	0.00426	0.11302	0.06535	0.00637	0.17294	0.11774	0.0065	0.17798	0.15555	0.00693				Mn3O4@120ACNT	0.0167	0.00164	0.00796	0.00065088	0.000683466	0.000357452	0.08586	0.00333	0.02928	0.00202	0.00755	0.00148	0.0653	0.0042	0.01953	0.00107	0.02153	0.00513	0.01219	0.00266
0.10492	0.00156	0.00076	0.19815	0.00287	0.00104	0.36562	0.00343	0.00032212	0.28605	0.00184	0.00028627			0.10492	0.03995	0.01172	0.19815	0.10839	0.01622	0.36562	0.18313	0.01977	0.28605	0.23909	0.00832				Mn3O4@55ACNT	0.04002	0.00236	0.02483	0.00201	0.000152386	8.465e-05	0.0761	0.0057	0.05693	0.00471	0.01697	0.00353	0.08846	0.00808	0.04786	0.00199	0.04368	0.00445	0.0526	0.000991434
0.13102	0.00194	0.00036246	0.27937	0.00342	0.00092637	0.5463	0.00367	0.000462112	0.4056	0.00223	0.000380034			0.13102	0.06786	0.02359	0.27937	0.13269	0.01932	0.5463	0.2161	0.01851	0.4056	0.30633	0.01345				Mn3O4@20ACNT	0.04671	0.0031	0.02023	0.00187	0.00806	0.0008534	0.12773	0.00366	0.08356	0.00307	0.03871	0.00336	0.15967	0.00611	0.09681	0.00432	0.08351	0.00222	0.06211	0.00252
0.23931	0.00308	0.00121	0.37738	0.00434	0.000759333	0.64451	0.00418	0.000890324	0.58758	0.00251	0.0007245			0.23931	0.03841	0.01244	0.37738	0.15231	0.01364	0.64451	0.15586	0.0291	0.58758	0.34397	0.01561
0.301	0.00373	0.0005565	0.45398	0.00453	0.0003953	0.73694	0.00503	0.000452086	0.6874	0.00295	0.0008517			0.301	0.02974	0.00466	0.45398	0.15202	0.0183	0.73694	0.11931	0.01448	0.6874	0.32754	0.02045
0.44495	0.00451	0.00019635	0.56677	0.00494	0.00096719	0.8027	0.00612	0.000915433	0.76942	0.00399	0.00099432			0.44495	0.02766	0.00193	0.56677	0.11004	0.01703	0.8027	0.1035	0.01921	0.76942	0.23258	0.02677
0.53591	0.0052	0.000522559	0.69316	0.00533	0.000939	0.87438	0.00666	0.00101	0.85531	0.00535	0.00119			0.53591	0.02002	0.007305	0.69316	0.10214	0.01201	0.87438	0.08712	0.02606	0.85531	0.14752	0.00998
0.60818	0.00542	0.000404013	0.79124	0.00591	0.000418661	0.91701	0.00763	0.00135	0.91087	0.00667	0.000346607			0.60818	0.02595	0.005015	0.79124	0.09738	0.00038666	0.91701	0.06411	0.02155	0.91087	0.09129	0.02434
0.7513	0.0057	0.00033146	0.9001	0.00766	0.000972									0.7513	0.02476	0.000432136	0.9001	0.08003	0.00616
0.8907	0.00663	0.00122												0.8907	0.02144	0.01167
Fig. 2h
m/z	Mn3O4@20ACNT	m/z	Mn3O4 NPs
399.997	181	399.997	34
400.001	199	400.001	87
400.006	186	400.006	40
400.01	205	400.01	81
400.015	260	400.015	98
400.019	248	400.019	50
400.024	220	400.024	80
400.028	261	400.028	122
400.033	264	400.033	51
400.038	264	400.038	97
400.042	357	400.042	125
400.047	342	400.047	89
400.051	317	400.051	69
400.056	411	400.056	124
400.06	328	400.06	76
400.065	316	400.065	85
400.069	381	400.069	102
400.074	302	400.074	100
400.078	333	400.078	122
400.083	486	400.083	154
400.088	461	400.088	142
400.092	456	400.092	157
400.097	542	400.097	179
400.101	483	400.101	132
400.106	529	400.106	204
400.11	578	400.11	221
400.115	505	400.115	163
400.119	551	400.119	260
400.124	664	400.124	307
400.128	559	400.128	263
400.133	565	400.133	327
400.138	627	400.138	382
400.142	558	400.142	356
400.147	549	400.147	414
400.151	612	400.151	530
400.156	528	400.156	523
400.16	568	400.16	650
400.165	608	400.165	752
400.169	516	400.169	630
400.174	505	400.174	715
400.179	599	400.179	948
400.183	525	400.183	779
400.188	556	400.188	913
400.192	626	400.192	1141
400.197	520	400.197	930
400.201	501	400.201	1060
400.206	510	400.206	1165
400.21	354	400.21	976
400.215	307	400.215	1063
400.219	361	400.219	1207
400.224	324	400.224	1062
400.229	346	400.229	1177
400.233	376	400.233	1417
400.238	241	400.238	1208
400.242	266	400.242	1285
400.247	316	400.247	1348
400.251	242	400.251	1151
400.256	270	400.256	1033
400.26	315	400.26	1131
400.265	201	400.265	973
400.27	205	400.27	979
400.274	237	400.274	1026
400.279	187	400.279	892
400.283	166	400.283	918
400.288	238	400.288	1029
400.292	173	400.292	821
400.297	135	400.297	769
400.301	152	400.301	841
400.306	109	400.306	671
400.311	108	400.311	646
400.315	169	400.315	642
400.32	139	400.32	507
400.324	117	400.324	547
400.329	144	400.329	608
400.333	97	400.333	459
400.338	102	400.338	445
400.342	116	400.342	447
400.347	100	400.347	313
400.351	96	400.351	351
400.356	118	400.356	330
400.361	114	400.361	293
400.365	118	400.365	223
400.37	93	400.37	322
400.374	47	400.374	264
400.379	48	400.379	244
400.383	80	400.383	288
400.388	40	400.388	182
400.392	38	400.392	198
400.397	67	400.397	195
400.402	56	400.402	148
400.406	50	400.406	167
400.411	52	400.411	206
400.415	30	400.415	146
400.42	45	400.42	171
400.424	61	400.424	168
400.429	51	400.429	126
400.433	35	400.433	140
400.438	44	400.438	169
400.443	33	400.443	105
400.447	33	400.447	153
400.452	42	400.452	169
400.456	28	400.456	94
400.461	38	400.461	120
400.465	39	400.465	148
400.47	27	400.47	84
400.474	21	400.474	109
400.479	29	400.479	122
400.483	15	400.483	86
400.488	20	400.488	91
400.493	25	400.493	126
400.497	31	400.497	79
400.502	39	400.502	90
400.506	52	400.506	79
400.511	35	400.511	55
400.515	31	400.515	76
400.52	26	400.52	71
400.524	34	400.524	67
400.529	33	400.529	91
400.534	46	400.534	101
400.538	23	400.538	71
400.543	43	400.543	75
400.547	39	400.547	84
400.552	33	400.552	68
400.556	52	400.556	67
400.561	43	400.561	93
400.565	42	400.565	56
400.57	29	400.57	72
400.575	45	400.575	65
400.579	42	400.579	64
400.584	52	400.584	71
400.588	43	400.588	109
400.593	26	400.593	41
400.597	16	400.597	59
400.602	37	400.602	60
400.606	29	400.606	44
400.611	40	400.611	50
400.615	54	400.615	69
400.62	22	400.62	34
400.625	36	400.625	47
400.629	63	400.629	81
400.634	51	400.634	56
400.638	50	400.638	44
400.643	54	400.643	67
400.647	39	400.647	35
400.652	41	400.652	56
400.656	56	400.656	68
400.661	52	400.661	47
400.666	22	400.666	55
400.67	40	400.67	58
400.675	40	400.675	74
400.679	43	400.679	60
400.684	51	400.684	91
400.688	35	400.688	34
400.693	40	400.693	49
400.697	61	400.697	78
400.702	34	400.702	50
400.707	40	400.707	60
400.711	42	400.711	49
400.716	20	400.716	51
400.72	49	400.72	57
400.725	43	400.725	70
400.729	38	400.729	63
400.734	39	400.734	49
400.738	37	400.738	61
400.743	31	400.743	42
400.748	30	400.748	49
400.752	52	400.752	88
400.757	31	400.757	37
400.761	50	400.761	54
400.766	56	400.766	50
400.77	32	400.77	36
400.775	33	400.775	38
400.779	46	400.779	63
400.784	33	400.784	44
400.789	28	400.789	56
400.793	26	400.793	67
400.798	29	400.798	43
400.802	38	400.802	55
400.807	60	400.807	69
400.811	28	400.811	47
400.816	29	400.816	64
400.82	46	400.82	74
400.825	21	400.825	62
400.829	34	400.829	57
400.834	58	400.834	76
400.839	52	400.839	36
400.843	55	400.843	46
400.848	53	400.848	71
400.852	23	400.852	62
400.857	40	400.857	58
400.861	41	400.861	70
400.866	33	400.866	55
400.87	52	400.87	43
400.875	59	400.875	78
400.88	31	400.88	46
400.884	34	400.884	52
400.889	37	400.889	79
400.893	23	400.893	57
400.898	59	400.898	46
400.902	41	400.902	88
400.907	34	400.907	60
400.911	45	400.911	61
400.916	52	400.916	99
400.921	48	400.921	66
400.925	47	400.925	75
400.93	57	400.93	75
400.934	42	400.934	56
400.939	30	400.939	59
400.943	90	400.943	79
400.948	46	400.948	67
400.952	55	400.952	66
400.957	76	400.957	75
400.962	76	400.962	51
400.966	81	400.966	72
400.971	117	400.971	99
400.975	86	400.975	73
400.98	75	400.98	71
400.984	130	400.984	77
400.989	110	400.989	67
400.993	146	400.993	94
400.998	259	400.998	92
401.003	307	401.003	74
401.007	415	401.007	74
401.012	564	401.012	88
401.016	709	401.016	89
401.021	1019	401.021	70
401.025	1526	401.025	109
401.03	1863	401.03	76
401.034	2451	401.034	91
401.039	3208	401.039	125
401.044	3736	401.044	93
401.048	4411	401.048	120
401.053	5324	401.053	155
401.057	5750	401.057	131
401.062	6187	401.062	128
401.066	6745	401.066	192
401.071	6726	401.071	149
401.075	6535	401.075	184
401.08	6442	401.08	247
401.085	5823	401.085	186
401.089	5380	401.089	215
401.094	5271	401.094	293
401.098	4766	401.098	255
401.103	4159	401.103	255
401.107	3866	401.107	352
401.112	3393	401.112	286
401.116	3106	401.116	327
401.121	3006	401.121	354
401.126	2600	401.126	344
401.13	2462	401.13	419
401.135	2559	401.135	501
401.139	2119	401.139	433
401.144	1944	401.144	429
401.148	1975	401.148	629
401.153	1714	401.153	588
401.157	1576	401.157	568
401.162	1550	401.162	754
401.167	1398	401.167	743
401.171	1375	401.171	891
401.176	1457	401.176	1103
401.18	1270	401.18	1144
401.185	1244	401.185	1286
401.189	1362	401.189	1564
401.194	1231	401.194	1590
401.198	1251	401.198	1788
401.203	1446	401.203	2299
401.208	1271	401.208	2241
401.212	1161	401.212	2649
401.217	1286	401.217	3234
401.221	1020	401.221	3253
401.226	924	401.226	3769
401.23	1011	401.23	4545
401.235	885	401.235	4613
401.239	816	401.239	5190
401.244	753	401.244	5926
401.249	647	401.249	5657
401.253	575	401.253	6147
401.258	612	401.258	6677
401.262	472	401.262	6317
401.267	435	401.267	6444
401.271	464	401.271	6723
401.276	346	401.276	6257
401.28	286	401.28	6244
401.285	326	401.285	6299
401.29	236	401.29	5724
401.294	269	401.294	5494
401.299	290	401.299	5548
401.303	204	401.303	4754
401.308	177	401.308	4449
401.312	242	401.312	4325
401.317	216	401.317	3630
401.321	207	401.321	3262
401.326	255	401.326	3324
401.331	179	401.331	2897
401.335	177	401.335	2622
401.34	201	401.34	2619
401.344	144	401.344	2159
401.349	156	401.349	1855
401.353	165	401.353	1811
401.358	127	401.358	1519
401.362	114	401.362	1363
401.367	132	401.367	1342
401.372	82	401.372	1080
401.376	86	401.376	998
401.381	88	401.381	1018
401.385	58	401.385	873
401.39	73	401.39	794
401.394	95	401.394	846
401.399	64	401.399	664
401.403	59	401.403	643
401.408	83	401.408	646
401.413	57	401.413	512
401.417	51	401.417	555
401.422	86	401.422	517
401.426	66	401.426	395
401.431	57	401.431	430
401.435	72	401.435	520
401.44	60	401.44	409
401.445	42	401.445	363
401.449	67	401.449	368
401.454	47	401.454	293
401.458	74	401.458	306
401.463	54	401.463	349
401.467	45	401.467	294
401.472	66	401.472	237
401.476	59	401.476	255
401.481	44	401.481	203
401.486	41	401.486	191
401.49	49	401.49	218
401.495	26	401.495	145
401.499	37	401.499	140
401.504	36	401.504	187
401.508	29	401.508	151
401.513	60	401.513	143
401.517	51	401.517	184
401.522	30	401.522	126
401.527	36	401.527	103
401.531	27	401.531	128
401.536	41	401.536	60
401.54	26	401.54	92
401.545	48	401.545	114
401.549	51	401.549	109
401.554	51	401.554	125
401.558	79	401.558	134
401.563	42	401.563	94
401.568	40	401.568	95
401.572	93	401.572	134
401.577	60	401.577	88
401.581	48	401.581	77
401.586	73	401.586	96
401.59	66	401.59	73
401.595	66	401.595	70
401.599	73	401.599	94
401.604	39	401.604	74
401.609	67	401.609	101
401.613	68	401.613	104
401.618	31	401.618	84
401.622	58	401.622	75
401.627	84	401.627	103
401.631	50	401.631	66
401.636	77	401.636	92
401.64	92	401.64	105
401.645	63	401.645	62
401.65	63	401.65	73
401.654	103	401.654	104
401.659	71	401.659	63
401.663	74	401.663	82
401.668	101	401.668	132
401.672	81	401.672	75
401.677	82	401.677	63
401.682	81	401.682	69
401.686	79	401.686	58
401.691	75	401.691	72
401.695	118	401.695	81
401.7	78	401.7	72
401.704	77	401.704	73
401.709	103	401.709	86
401.713	56	401.713	49
401.718	50	401.718	72
401.723	75	401.723	72
401.727	58	401.727	37
401.732	76	401.732	69
401.736	87	401.736	96
401.741	70	401.741	53
401.745	64	401.745	62
401.75	102	401.75	74
401.754	64	401.754	47
401.759	54	401.759	34
401.764	80	401.764	61
401.768	56	401.768	72
401.773	58	401.773	53
401.777	85	401.777	74
401.782	53	401.782	53
401.786	69	401.786	63
401.791	66	401.791	86
401.795	44	401.795	60
401.8	33	401.8	65
401.805	89	401.805	95
401.809	60	401.809	42
401.814	50	401.814	52
401.818	80	401.818	87
401.823	50	401.823	61
401.827	63	401.827	52
401.832	83	401.832	72
401.837	53	401.837	43
401.841	48	401.841	68
401.846	73	401.846	90
401.85	33	401.85	63
401.855	66	401.855	88
401.859	55	401.859	107
401.864	49	401.864	51
401.868	62	401.868	76
401.873	77	401.873	86
401.878	67	401.878	84
401.882	59	401.882	80
401.887	101	401.887	84
401.891	47	401.891	54
401.896	57	401.896	71
401.9	45	401.9	66
401.905	32	401.905	39
401.909	53	401.909	62
401.914	61	401.914	77
401.919	33	401.919	73
401.923	58	401.923	79
401.928	73	401.928	83
401.932	35	401.932	62
401.937	57	401.937	77
401.941	57	401.941	78
401.946	44	401.946	45
401.951	49	401.951	70
401.955	49	401.955	90
401.96	34	401.96	73
401.964	46	401.964	66
401.969	62	401.969	99
401.973	59	401.973	80
401.978	70	401.978	78
401.982	78	401.982	96
401.987	61	401.987	58
401.992	75	401.992	87
401.996	111	401.996	111
402.001	82	402.001	88
402.005	110	402.005	75
402.01	131	402.01	101
402.014	118	402.014	104
402.019	146	402.019	96
402.024	183	402.024	118
402.028	190	402.028	66
402.033	279	402.033	72
402.037	436	402.037	116
402.042	442	402.042	80
402.046	559	402.046	90
402.051	733	402.051	113
402.055	716	402.055	84
402.06	819	402.06	107
402.065	926	402.065	154
402.069	969	402.069	123
402.074	951	402.074	142
402.078	978	402.078	175
402.083	898	402.083	156
402.087	902	402.087	179
402.092	901	402.092	166
402.096	809	402.096	114
402.101	795	402.101	166
402.106	854	402.106	235
402.11	741	402.11	199
402.115	728	402.115	240
402.119	739	402.119	346
402.124	631	402.124	301
402.128	630	402.128	367
402.133	717	402.133	509
402.138	639	402.138	423
402.142	625	402.142	543
402.147	717	402.147	683
402.151	622	402.151	626
402.156	598	402.156	742
402.16	619	402.16	923
402.165	563	402.165	855
402.169	664	402.169	975
402.174	715	402.174	1117
402.179	598	402.179	1048
402.183	647	402.183	1230
402.188	686	402.188	1497
402.192	566	402.192	1314
402.197	530	402.197	1445
402.201	596	402.201	1703
402.206	461	402.206	1448
402.211	461	402.211	1531
402.215	574	402.215	1754
402.22	429	402.22	1688
402.224	405	402.224	1711
402.229	465	402.229	2076
402.233	383	402.233	1911
402.238	317	402.238	2097
402.242	342	402.242	2328
402.247	241	402.247	2063
402.252	249	402.252	2301
402.256	319	402.256	2534
402.261	224	402.261	2280
402.265	238	402.265	2462
402.27	295	402.27	2709
402.274	206	402.274	2509
402.279	219	402.279	2506
402.284	217	402.284	2527
402.288	134	402.288	1993
402.293	186	402.293	1981
402.297	246	402.297	2098
402.302	145	402.302	1692
402.306	158	402.306	1656
402.311	174	402.311	1651
402.315	138	402.315	1390
402.32	135	402.32	1356
402.325	172	402.325	1444
402.329	145	402.329	1212
402.334	146	402.334	1159
402.338	182	402.338	1214
402.343	126	402.343	926
402.347	145	402.347	846
402.352	149	402.352	948
402.357	98	402.357	694
402.361	102	402.361	734
402.366	127	402.366	746
402.37	91	402.37	613
402.375	92	402.375	586
402.379	115	402.379	624
402.384	73	402.384	525
402.388	48	402.388	463
402.393	83	402.393	518
402.398	78	402.398	407
402.402	54	402.402	329
402.407	91	402.407	391
402.411	65	402.411	310
402.416	56	402.416	337
402.42	70	402.42	341
402.425	61	402.425	238
402.43	77	402.43	230
402.434	69	402.434	283
402.439	40	402.439	196
402.443	64	402.443	226
402.448	87	402.448	237
402.452	51	402.452	165
402.457	66	402.457	164
402.461	80	402.461	259
402.466	68	402.466	171
402.471	64	402.471	173
402.475	98	402.475	193
402.48	78	402.48	124
402.484	98	402.484	110
402.489	140	402.489	134
402.493	106	402.493	114
402.498	107	402.498	142
402.503	139	402.503	128
402.507	99	402.507	82
402.512	134	402.512	97
402.516	206	402.516	109
402.521	229	402.521	107
402.525	302	402.525	104
402.53	344	402.53	141
402.534	339	402.534	70
402.539	437	402.539	77
402.544	549	402.544	118
402.548	594	402.548	79
402.553	765	402.553	109
402.557	966	402.557	108
402.562	1096	402.562	87
402.566	1313	402.566	63
402.571	1717	402.571	116
402.576	2004	402.576	79
402.58	2398	402.58	66
402.585	2893	402.585	107
402.589	3272	402.589	61
402.594	3979	402.594	73
402.598	4919	402.598	95
402.603	5446	402.603	74
402.607	6095	402.607	105
402.612	7126	402.612	90
402.617	7618	402.617	70
402.621	8299	402.621	79
402.626	9256	402.626	109
402.63	9834	402.63	73
402.635	10507	402.635	81
402.639	11227	402.639	128
402.644	11429	402.644	106
402.649	11589	402.649	98
402.653	11741	402.653	143
402.658	11454	402.658	91
402.662	11392	402.662	118
402.667	11370	402.667	124
402.671	11003	402.671	124
402.676	10803	402.676	110
402.681	10514	402.681	175
402.685	9939	402.685	117
402.69	9408	402.69	121
402.694	9130	402.694	129
402.699	8676	402.699	107
402.703	8025	402.703	150
402.708	7702	402.708	150
402.712	7027	402.712	105
402.717	6433	402.717	95
402.722	6307	402.722	132
402.726	5894	402.726	104
402.731	5541	402.731	114
402.735	5416	402.735	117
402.74	4820	402.74	90
402.744	4419	402.744	126
402.749	4262	402.749	141
402.754	3805	402.754	100
402.758	3445	402.758	101
402.763	3185	402.763	153
402.767	2667	402.767	100
402.772	2382	402.772	114
402.776	2323	402.776	106
402.781	2054	402.781	68
402.786	1879	402.786	86
402.79	1838	402.79	107
402.795	1535	402.795	66
402.799	1411	402.799	80
402.804	1472	402.804	92
402.808	1241	402.808	72
402.813	1150	402.813	98
402.817	1120	402.817	75
402.822	886	402.822	62
402.827	881	402.827	85
402.831	951	402.831	91
402.836	769	402.836	76
402.84	704	402.84	89
402.845	710	402.845	106
402.849	562	402.849	56
402.854	508	402.854	103
402.859	560	402.859	109
402.863	467	402.863	72
402.868	437	402.868	82
402.872	479	402.872	111
402.877	374	402.877	72
402.881	362	402.881	76
402.886	382	402.886	82
402.891	299	402.891	42
402.895	269	402.895	64
402.9	281	402.9	97
402.904	248	402.904	52
402.909	266	402.909	52
402.913	319	402.913	84
402.918	230	402.918	64
402.922	270	402.922	84
402.927	311	402.927	89
402.932	227	402.932	59
402.936	249	402.936	73
402.941	259	402.941	97
402.945	208	402.945	62
402.95	216	402.95	94
402.954	279	402.954	92
402.959	224	402.959	51
402.964	236	402.964	83
402.968	261	402.968	73
402.973	215	402.973	73
402.977	256	402.977	91
402.982	309	402.982	72
402.986	216	402.986	64
402.991	260	402.991	78
402.996	308	402.996	95
403	270	403	53
403.005	291	403.005	57
403.009	423	403.009	84
403.014	396	403.014	68
403.018	427	403.018	73
403.023	470	403.023	95
403.027	476	403.027	59
403.032	558	403.032	81
403.037	713	403.037	118
403.041	599	403.041	77
403.046	591	403.046	110
403.05	676	403.05	160
403.055	625	403.055	70
403.059	669	403.059	109
403.064	752	403.064	131
403.069	681	403.069	115
403.073	645	403.073	116
403.078	720	403.078	146
403.082	708	403.082	90
403.087	772	403.087	113
403.091	860	403.091	191
403.096	767	403.096	149
403.101	795	403.101	168
403.105	897	403.105	223
403.11	702	403.11	186
403.114	705	403.114	257
403.119	798	403.119	313
403.123	712	403.123	254
403.128	712	403.128	350
403.133	856	403.133	405
403.137	778	403.137	319
403.142	876	403.142	393
403.146	915	403.146	574
403.151	791	403.151	533
403.155	776	403.155	572
403.16	842	403.16	723
403.164	742	403.164	654
403.169	758	403.169	725
403.174	896	403.174	985
403.178	740	403.178	955
403.183	746	403.183	977
403.187	817	403.187	1216
403.192	712	403.192	1102
403.196	690	403.196	1212
403.201	687	403.201	1486
403.206	468	403.206	1410
403.21	505	403.21	1653
403.215	628	403.215	1997
403.219	526	403.219	1840
403.224	501	403.224	2133
403.228	477	403.228	2505
403.233	404	403.233	2355
403.238	397	403.238	2572
403.242	459	403.242	3152
403.247	361	403.247	3080
403.251	360	403.251	3270
403.256	428	403.256	3777
403.26	316	403.26	3545
403.265	377	403.265	3735
403.27	421	403.27	4207
403.274	352	403.274	4006
403.279	350	403.279	4185
403.283	431	403.283	4492
403.288	355	403.288	4016
403.292	286	403.292	3977
403.297	296	403.297	4112
403.302	284	403.302	3581
403.306	275	403.306	3497
403.311	361	403.311	3515
403.315	280	403.315	3060
403.32	295	403.32	2937
403.324	312	403.324	2987
403.329	246	403.329	2531
403.333	281	403.333	2225
403.338	330	403.338	2232
403.343	229	403.343	1881
403.347	213	403.347	1650
403.352	237	403.352	1670
403.356	142	403.356	1414
403.361	178	403.361	1351
403.365	214	403.365	1295
403.37	130	403.37	976
403.375	143	403.375	887
403.379	174	403.379	909
403.384	148	403.384	735
403.388	133	403.388	662
403.393	167	403.393	739
403.397	121	403.397	590
403.402	113	403.402	549
403.407	160	403.407	616
403.411	90	403.411	453
403.416	103	403.416	487
403.42	139	403.42	537
403.425	99	403.425	378
403.429	119	403.429	345
403.434	118	403.434	374
403.439	74	403.439	303
403.443	84	403.443	307
403.448	115	403.448	350
403.452	68	403.452	210
403.457	103	403.457	213
403.461	122	403.461	262
403.466	67	403.466	203
403.471	85	403.471	169
403.475	118	403.475	234
403.48	76	403.48	159
403.484	82	403.484	170
403.489	118	403.489	195
403.493	83	403.493	162
403.498	61	403.498	149
403.503	105	403.503	176
403.507	53	403.507	113
403.512	61	403.512	124
403.516	68	403.516	159
403.521	41	403.521	119
403.525	66	403.525	139
403.53	90	403.53	175
403.535	41	403.535	102
403.539	77	403.539	83
403.544	115	403.544	102
403.548	88	403.548	81
403.553	100	403.553	91
403.557	141	403.557	116
403.562	141	403.562	76
403.567	163	403.567	79
403.571	193	403.571	97
403.576	188	403.576	66
403.58	172	403.58	72
403.585	260	403.585	108
403.589	224	403.589	59
403.594	321	403.594	45
403.598	447	403.598	116
403.603	420	403.603	73
403.608	499	403.608	76
403.612	677	403.612	105
403.617	670	403.617	95
403.621	804	403.621	62
403.626	1034	403.626	104
403.63	1006	403.63	81
403.635	1129	403.635	83
403.64	1375	403.64	96
403.644	1269	403.644	64
403.649	1302	403.649	111
403.653	1441	403.653	85
403.658	1273	403.658	70
403.662	1268	403.662	74
403.667	1348	403.667	73
403.672	1218	403.672	63
403.676	1169	403.676	57
403.681	1247	403.681	77
403.685	1094	403.685	49
403.69	1014	403.69	66
403.694	1095	403.694	87
403.699	920	403.699	53
403.704	879	403.704	81
403.708	943	403.708	91
403.713	765	403.713	58
403.717	753	403.717	79
403.722	790	403.722	104
403.726	612	403.726	59
403.731	571	403.731	68
403.736	600	403.736	78
403.74	462	403.74	67
403.745	442	403.745	75
403.749	524	403.749	59
403.754	400	403.754	35
403.758	411	403.758	64
403.763	404	403.763	77
403.768	319	403.768	64
403.772	319	403.772	83
403.777	296	403.777	70
403.781	206	403.781	63
403.786	212	403.786	62
403.79	240	403.79	81
403.795	171	403.795	51
403.8	177	403.8	62
403.804	176	403.804	102
403.809	153	403.809	40
403.813	167	403.813	53
403.818	168	403.818	63
403.822	104	403.822	59
403.827	110	403.827	85
403.832	113	403.832	89
403.836	100	403.836	51
403.841	91	403.841	75
403.845	108	403.845	76
403.85	77	403.85	55
403.854	98	403.854	79
403.859	128	403.859	95
403.864	105	403.864	59
403.868	83	403.868	69
403.873	93	403.873	81
403.877	77	403.877	59
403.882	87	403.882	49
403.886	65	403.886	95
403.891	60	403.891	61
403.896	76	403.896	54
403.9	80	403.9	75
403.905	96	403.905	66
403.909	84	403.909	79
403.914	95	403.914	109
403.918	75	403.918	70
403.923	77	403.923	88
403.928	110	403.928	94
403.932	91	403.932	53
403.937	78	403.937	50
403.941	123	403.941	61
403.946	105	403.946	47
403.95	76	403.95	83
403.955	125	403.955	85
403.96	100	403.96	59
403.964	108	403.964	85
403.969	105	403.969	87
403.973	81	403.973	66
403.978	93	403.978	130
403.982	157	403.982	109
403.987	122	403.987	54
403.992	101	403.992	70
403.996	99	403.996	95
404.001	83	404.001	75
404.005	92	404.005	99
404.01	117	404.01	92
404.014	93	404.014	78
404.019	140	404.019	71
404.024	160	404.024	99
404.028	136	404.028	67
404.033	160	404.033	77
404.037	241	404.037	92
404.042	180	404.042	74
404.046	165	404.046	52
404.051	214	404.051	106
404.056	197	404.056	75
404.06	217	404.06	81
404.065	301	404.065	139
404.069	280	404.069	86
404.074	279	404.074	124
404.078	364	404.078	145
404.083	275	404.083	99
404.088	317	404.088	127
404.092	371	404.092	197
404.097	345	404.097	141
404.101	384	404.101	134
404.106	464	404.106	201
404.11	382	404.11	184
404.115	405	404.115	238
404.12	470	404.12	310
404.124	408	404.124	361
404.129	466	404.129	358
404.133	581	404.133	463
404.138	478	404.138	460
404.142	560	404.142	529
404.147	623	404.147	660
404.152	511	404.152	651
404.156	541	404.156	701
404.161	629	404.161	897
404.165	526	404.165	828
404.17	551	404.17	964
404.174	605	404.174	1180
404.179	551	404.179	1137
404.184	570	404.184	1227
404.188	576	404.188	1538
404.193	495	404.193	1405
404.197	521	404.197	1525
404.202	514	404.202	1741
404.206	484	404.206	1636
404.211	538	404.211	1781
404.216	563	404.216	1941
404.22	382	404.22	1689
404.225	380	404.225	1862
404.229	410	404.229	1997
404.234	308	404.234	1725
404.238	331	404.238	1886
404.243	383	404.243	2119
404.248	306	404.248	1887
404.252	300	404.252	1974
404.257	392	404.257	2335
404.261	279	404.261	2121
404.266	292	404.266	2086
404.271	330	404.271	2287
404.275	260	404.275	1981
404.28	254	404.28	2037
404.284	282	404.284	2217
404.289	250	404.289	2020
404.293	237	404.293	1992
404.298	250	404.298	2210
404.303	174	404.303	1833
404.307	196	404.307	1886
404.312	256	404.312	1949
404.316	161	404.316	1526
404.321	183	404.321	1461
404.325	198	404.325	1570
404.33	145	404.33	1205
404.335	153	404.335	1057
404.339	152	404.339	1252
404.344	154	404.344	1101
404.348	107	404.348	1059
404.353	133	404.353	1167
404.357	147	404.357	951
404.362	122	404.362	798
404.367	145	404.367	889
404.371	116	404.371	670
404.376	151	404.376	621
404.38	151	404.38	718
404.385	108	404.385	594
404.389	110	404.389	496
404.394	131	404.394	651
404.399	93	404.399	512
404.403	87	404.403	440
404.408	113	404.408	462
404.412	110	404.412	395
404.417	106	404.417	307
404.421	113	404.421	414
404.426	58	404.426	348
404.431	60	404.431	287
404.435	92	404.435	373
404.44	45	404.44	242
404.444	71	404.444	233
404.449	82	404.449	260
404.453	40	404.453	206
404.458	58	404.458	206
404.463	86	404.463	242
404.467	53	404.467	182
404.472	54	404.472	190
404.476	58	404.476	186
404.481	46	404.481	172
404.485	57	404.485	151
404.49	54	404.49	155
404.495	41	404.495	92
404.499	47	404.499	123
404.504	58	404.504	162
404.508	47	404.508	112
404.513	38	404.513	117
404.518	61	404.518	119
404.522	47	404.522	77
404.527	56	404.527	107
404.531	48	404.531	133
404.536	51	404.536	105
404.54	57	404.54	91
404.545	77	404.545	126
404.55	62	404.55	97
404.554	54	404.554	81
404.559	95	404.559	87
404.563	74	404.563	76
404.568	64	404.568	82
404.572	91	404.572	72
404.577	73	404.577	64
404.582	86	404.582	92
404.586	126	404.586	94
404.591	74	404.591	58
404.595	110	404.595	92
404.6	147	404.6	100
404.604	105	404.604	87
404.609	101	404.609	87
404.614	121	404.614	118
404.618	123	404.618	60
404.623	140	404.623	80
404.627	179	404.627	103
404.632	170	404.632	61
404.636	196	404.636	78
404.641	257	404.641	104
404.646	195	404.646	112
404.65	227	404.65	73
404.655	267	404.655	108
404.659	266	404.659	50
404.664	242	404.664	93
404.668	231	404.668	92
404.673	214	404.673	58
404.678	235	404.678	75
404.682	292	404.682	95
404.687	238	404.687	55
404.691	196	404.691	75
404.696	251	404.696	92
404.701	210	404.701	58
404.705	165	404.705	73
404.71	187	404.71	86
404.714	162	404.714	56
404.719	173	404.719	78
404.723	173	404.723	65
404.728	129	404.728	43
404.733	136	404.733	65
404.737	156	404.737	85
404.742	112	404.742	74
404.746	120	404.746	62
404.751	138	404.751	85
404.755	108	404.755	54
404.76	103	404.76	58
404.765	141	404.765	101
404.769	105	404.769	73
404.774	107	404.774	75
404.778	105	404.778	102
404.783	64	404.783	64
404.787	83	404.787	74
404.792	126	404.792	91
404.797	107	404.797	70
404.801	90	404.801	77
404.806	99	404.806	91
404.81	68	404.81	56
404.815	92	404.815	62
404.82	74	404.82	78
404.824	61	404.824	35
404.829	60	404.829	61
404.833	90	404.833	107
404.838	53	404.838	64
404.842	69	404.842	87
404.847	83	404.847	85
404.852	57	404.852	48
404.856	85	404.856	62
404.861	107	404.861	97
404.865	98	404.865	49
404.87	71	404.87	51
404.874	116	404.874	71
404.879	71	404.879	57
404.884	90	404.884	59
404.888	106	404.888	59
404.893	64	404.893	40
404.897	68	404.897	44
404.902	109	404.902	95
404.906	88	404.906	69
404.911	80	404.911	70
404.916	99	404.916	98
404.92	73	404.92	72
404.925	76	404.925	93
404.929	107	404.929	104
404.934	64	404.934	57
404.939	59	404.939	67
404.943	103	404.943	108
404.948	68	404.948	92
404.952	79	404.952	73
404.957	126	404.957	92
404.961	88	404.961	50
404.966	74	404.966	85
404.971	95	404.971	65
404.975	78	404.975	56
404.98	95	404.98	59
404.984	108	404.984	83
404.989	71	404.989	62
404.993	102	404.993	75
404.998	169	404.998	101
405.003	138	405.003	62
405.007	127	405.007	81
405.012	182	405.012	97
405.016	128	405.016	79
405.021	167	405.021	87
405.025	241	405.025	106
405.03	188	405.03	70
405.035	261	405.035	81
405.039	385	405.039	110
405.044	409	405.044	97
405.048	533	405.048	91
405.053	621	405.053	154
405.058	497	405.058	135
405.062	511	405.062	97
405.067	610	405.067	159
405.071	520	405.071	77
405.076	459	405.076	111
405.08	518	405.08	136
405.085	431	405.085	81
405.09	465	405.09	148
405.094	575	405.094	167
405.099	476	405.099	152
405.103	450	405.103	200
405.108	615	405.108	298
405.112	493	405.112	234
405.117	500	405.117	255
405.122	601	405.122	379
405.126	551	405.126	346
405.131	641	405.131	389
405.135	696	405.135	533
405.14	556	405.14	480
405.145	612	405.145	585
405.149	679	405.149	696
405.154	529	405.154	610
405.158	600	405.158	701
405.163	668	405.163	1011
405.167	577	405.167	977
405.172	570	405.172	1063
405.177	624	405.177	1277
405.181	458	405.181	1149
405.186	517	405.186	1322
405.19	597	405.19	1593
405.195	520	405.195	1480
405.199	518	405.199	1645
405.204	546	405.204	1908
405.209	453	405.209	1702
405.213	478	405.213	1885
405.218	483	405.218	2065
405.222	406	405.222	1791
405.227	410	405.227	1769
405.232	447	405.232	1874
405.236	349	405.236	1580
405.241	299	405.241	1640
405.245	348	405.245	1831
405.25	262	405.25	1541
405.254	267	405.254	1559
405.259	293	405.259	1670
405.264	182	405.264	1456
405.268	212	405.268	1489
405.273	289	405.273	1654
405.277	216	405.277	1363
405.282	219	405.282	1326
405.286	249	405.286	1325
405.291	171	405.291	1138
405.296	243	405.296	1093
405.3	264	405.3	1162
405.305	222	405.305	983
405.309	235	405.309	924
405.314	251	405.314	1027
405.319	193	405.319	802
405.323	177	405.323	741
405.328	199	405.328	826
405.332	127	405.332	708
405.337	134	405.337	620
405.341	143	405.341	693
405.346	114	405.346	557
405.351	97	405.351	497
405.355	135	405.355	506
405.36	122	405.36	402
405.364	109	405.364	409
405.369	110	405.369	421
405.373	51	405.373	323
405.378	66	405.378	318
405.383	86	405.383	185
405.387	64	405.387	154
405.392	50	405.392	144
405.396	67	405.396	177
405.401	50	405.401	117
405.406	73	405.406	107
405.41	82	405.41	124
405.415	58	405.415	77
405.419	63	405.419	79
405.424	75	405.424	114
405.428	55	405.428	82
405.433	45	405.433	82
405.438	56	405.438	112
405.442	43	405.442	82
405.447	46	405.447	75
405.451	53	405.451	112
405.456	30	405.456	67
405.46	35	405.46	71
405.465	59	405.465	71
405.47	33	405.47	54
405.474	31	405.474	77
405.479	33	405.479	84
405.483	33	405.483	44
405.488	28	405.488	46
405.493	29	405.493	68
405.497	20	405.497	52
405.502	30	405.502	45
405.506	60	405.506	54
405.511	33	405.511	43
405.515	52	405.515	36
405.52	47	405.52	46
405.525	42	405.525	20
405.529	55	405.529	26
405.534	46	405.534	46
405.538	33	405.538	37
405.543	22	405.543	38
405.548	48	405.548	61
405.552	41	405.552	29
405.557	42	405.557	38
405.561	70	405.561	50
405.566	49	405.566	34
405.57	55	405.57	45
405.575	48	405.575	50
405.58	37	405.58	31
405.584	38	405.584	37
405.589	56	405.589	57
405.593	46	405.593	25
405.598	62	405.598	28
405.602	59	405.602	39
405.607	43	405.607	25
405.612	40	405.612	27
405.616	53	405.616	24
405.621	36	405.621	23
405.625	51	405.625	38
405.63	42	405.63	46
405.635	36	405.635	29
405.639	45	405.639	33
405.644	57	405.644	40
405.648	47	405.648	21
405.653	50	405.653	32
405.657	64	405.657	54
405.662	52	405.662	22
405.667	64	405.667	28
405.671	68	405.671	41
405.676	42	405.676	35
405.68	45	405.68	35
405.685	56	405.685	48
405.69	41	405.69	31
405.694	42	405.694	39
405.699	69	405.699	46
405.703	54	405.703	25
405.708	45	405.708	32
405.712	61	405.712	33
405.717	48	405.717	29
405.722	58	405.722	30
405.726	54	405.726	32
405.731	42	405.731	19
405.735	35	405.735	23
405.74	61	405.74	39
405.745	35	405.745	30
405.749	41	405.749	34
405.754	63	405.754	30
405.758	34	405.758	37
405.763	37	405.763	31
405.767	33	405.767	40
405.772	23	405.772	28
405.777	17	405.777	35
405.781	48	405.781	49
405.786	22	405.786	22
405.79	31	405.79	28
405.795	34	405.795	38
405.799	16	405.799	20
405.804	28	405.804	22
405.809	63	405.809	38
405.813	43	405.813	26
405.818	39	405.818	28
405.822	46	405.822	37
405.827	26	405.827	30
405.832	38	405.832	34
405.836	44	405.836	51
405.841	36	405.841	34
405.845	30	405.845	40
405.85	37	405.85	41
405.854	9	405.854	32
405.859	30	405.859	27
405.864	48	405.864	48
405.868	23	405.868	27
405.873	41	405.873	24
405.877	36	405.877	49
405.882	32	405.882	24
405.887	26	405.887	30
405.891	41	405.891	47
405.896	39	405.896	24
405.9	21	405.9	23
405.905	33	405.905	41
405.909	28	405.909	28
405.914	43	405.914	37
405.919	47	405.919	39
405.923	39	405.923	22
405.928	48	405.928	33
405.932	64	405.932	46
405.937	36	405.937	23
405.942	27	405.942	34
405.946	36	405.946	39
405.951	32	405.951	35
405.955	40	405.955	40
405.96	41	405.96	40
405.964	55	405.964	33
405.969	28	405.969	39
405.974	56	405.974	34
405.978	36	405.978	25
405.983	42	405.983	27
405.987	63	405.987	33
405.992	42	405.992	22
405.997	36	405.997	24
406.001	59	406.001	28
406.006	42	406.006	32
406.01	55	406.01	43
406.015	75	406.015	65
406.019	76	406.019	38
406.024	79	406.024	36
406.029	110	406.029	44
406.033	82	406.033	24
406.038	83	406.038	30
406.042	138	406.042	42
406.047	108	406.047	21
406.052	128	406.052	30
406.056	192	406.056	62
406.061	127	406.061	43
406.065	158	406.065	45
406.07	181	406.07	80
406.074	119	406.074	52
406.079	137	406.079	53
406.084	188	406.084	73
406.088	152	406.088	46
406.093	167	406.093	63
406.097	219	406.097	91
406.102	199	406.102	80
406.107	287	406.107	86
406.111	396	406.111	124
406.116	337	406.116	98
406.12	374	406.12	107
406.125	482	406.125	148
406.129	421	406.129	114
406.134	490	406.134	144
406.139	541	406.139	206
406.143	522	406.143	173
406.148	592	406.148	216
406.152	703	406.152	289
406.157	690	406.157	270
406.162	788	406.162	301
406.166	873	406.166	380
406.171	848	406.171	361
406.175	938	406.175	413
406.18	1134	406.18	535
406.184	994	406.184	500
406.189	966	406.189	527
406.194	989	406.194	563
406.198	872	406.198	510
406.203	913	406.203	594
406.207	922	406.207	702
406.212	792	406.212	575
406.217	724	406.217	686
406.221	645	406.221	782
406.226	534	406.226	692
406.23	578	406.23	763
406.235	487	406.235	829
406.24	411	406.24	729
406.244	411	406.244	750
406.249	437	406.249	845
406.253	369	406.253	767
406.258	308	406.258	729
406.262	342	406.262	755
406.267	288	406.267	642
406.272	260	406.272	663
406.276	340	406.276	707
406.281	239	406.281	593
406.285	293	406.285	617
406.29	315	406.29	647
406.295	219	406.295	529
406.299	238	406.299	540
406.304	228	406.304	589
406.308	193	406.308	481
406.313	197	406.313	438
406.317	208	406.317	527
406.322	147	406.322	415
406.327	148	406.327	372
406.331	198	406.331	431
406.336	128	406.336	358
406.34	152	406.34	318
406.345	190	406.345	335
406.35	113	406.35	278
406.354	131	406.354	241
406.359	148	406.359	278
406.363	125	406.363	207
406.368	107	406.368	186
406.372	118	406.372	223
406.377	81	406.377	161
406.382	91	406.382	189
406.386	104	406.386	189
406.391	87	406.391	138
406.395	103	406.395	147
406.4	102	406.4	148
406.405	69	406.405	117
406.409	71	406.409	137
406.414	53	406.414	146
406.418	52	406.418	99
406.423	77	406.423	91
406.427	101	406.427	113
406.432	81	406.432	85
406.437	75	406.437	79
406.441	106	406.441	112
406.446	92	406.446	78
406.45	73	406.45	83
406.455	66	406.455	89
406.46	34	406.46	65
406.464	61	406.464	63
406.469	51	406.469	79
406.473	33	406.473	63
406.478	44	406.478	56
406.483	58	406.483	77
406.487	41	406.487	45
406.492	47	406.492	51
406.496	40	406.496	47
406.501	38	406.501	43
406.505	43	406.505	39
406.51	79	406.51	46
406.515	49	406.515	38
406.519	37	406.519	29
406.524	69	406.524	58
406.528	37	406.528	41
406.533	36	406.533	36
406.538	35	406.538	37
406.542	31	406.542	32
406.547	44	406.547	41
406.551	50	406.551	53
406.556	39	406.556	29
406.56	57	406.56	26
406.565	60	406.565	43
406.57	34	406.57	34
406.574	29	406.574	35
406.579	52	406.579	38
406.583	33	406.583	34
406.588	65	406.588	38
406.593	59	406.593	45
406.597	43	406.597	31
406.602	67	406.602	30
406.606	93	406.606	42
406.611	71	406.611	32
406.616	83	406.616	30
406.62	87	406.62	34
406.625	80	406.625	23
406.629	89	406.629	32
406.634	118	406.634	34
406.638	103	406.638	35
406.643	119	406.643	31
406.648	159	406.648	53
406.652	80	406.652	33
406.657	123	406.657	44
406.661	149	406.661	52
406.666	125	406.666	31
406.671	130	406.671	31
406.675	160	406.675	41
406.68	93	406.68	28
406.684	74	406.684	30
406.689	95	406.689	54
406.694	84	406.694	33
406.698	73	406.698	30
406.703	88	406.703	39
406.707	89	406.707	29
406.712	78	406.712	34
406.716	103	406.716	49
406.721	62	406.721	22
406.726	66	406.726	32
406.73	88	406.73	55
406.735	48	406.735	30
406.739	53	406.739	41
406.744	65	406.744	42
406.749	26	406.749	24
406.753	41	406.753	32
406.758	62	406.758	30
406.762	55	406.762	21
406.767	51	406.767	25
406.771	65	406.771	43
406.776	39	406.776	29
406.781	31	406.781	33
406.785	42	406.785	55
406.79	18	406.79	39
406.794	35	406.794	39
406.799	42	406.799	32
406.804	26	406.804	21
406.808	40	406.808	25
406.813	60	406.813	37
406.817	38	406.817	30
406.822	31	406.822	36
406.827	38	406.827	38
406.831	31	406.831	36
406.836	14	406.836	29
406.84	45	406.84	41
406.845	21	406.845	26
406.849	20	406.849	31
406.854	30	406.854	41
406.859	30	406.859	24
406.863	22	406.863	30
406.868	51	406.868	31
406.872	25	406.872	24
406.877	25	406.877	35
406.882	40	406.882	39
406.886	40	406.886	28
406.891	49	406.891	34
406.895	50	406.895	38
406.9	14	406.9	27
406.905	55	406.905	40
406.909	46	406.909	40
406.914	20	406.914	29
406.918	34	406.918	43
406.923	49	406.923	41
406.927	27	406.927	26
406.932	41	406.932	34
406.937	43	406.937	54
406.941	27	406.941	30
406.946	41	406.946	41
406.95	57	406.95	45
406.955	32	406.955	29
406.96	22	406.96	36
406.964	68	406.964	43
406.969	45	406.969	36
406.973	34	406.973	33
406.978	49	406.978	34
406.983	32	406.983	21
406.987	31	406.987	20
406.992	53	406.992	45
406.996	39	406.996	42
407.001	44	407.001	33
407.005	72	407.005	52
407.01	46	407.01	40
407.015	42	407.015	42
407.019	91	407.019	64
407.024	58	407.024	41
407.028	67	407.028	41
407.033	84	407.033	43
407.038	64	407.038	33
407.042	66	407.042	30
407.047	88	407.047	35
407.051	87	407.051	32
407.056	91	407.056	43
407.061	137	407.061	65
407.065	117	407.065	55
407.07	103	407.07	56
407.074	175	407.074	69
407.079	169	407.079	40
407.084	187	407.084	71
407.088	235	407.088	80
407.093	177	407.093	67
407.097	210	407.097	71
407.102	304	407.102	79
407.106	254	407.106	73
407.111	262	407.111	108
407.116	334	407.116	151
407.12	311	407.12	112
407.125	287	407.125	121
407.129	395	407.129	170
407.134	377	407.134	149
407.139	435	407.139	154
407.143	548	407.143	241
407.148	460	407.148	209
407.152	480	407.152	228
407.157	571	407.157	329
407.162	456	407.162	293
407.166	517	407.166	319
407.171	651	407.171	394
407.175	625	407.175	402
407.18	609	407.18	444
407.184	679	407.184	511
407.189	532	407.189	458
407.194	534	407.194	496
407.198	562	407.198	590
407.203	463	407.203	540
407.207	475	407.207	638
407.212	533	407.212	721
407.217	430	407.217	656
407.221	391	407.221	685
407.226	481	407.226	765
407.23	333	407.23	667
407.235	278	407.235	712
407.24	337	407.24	824
407.244	281	407.244	676
407.249	254	407.249	696
407.253	280	407.253	740
407.258	236	407.258	648
407.263	202	407.263	674
407.267	232	407.267	734
407.272	212	407.272	642
407.276	199	407.276	635
407.281	226	407.281	663
407.285	185	407.285	508
407.29	145	407.29	482
407.295	167	407.295	577
407.299	117	407.299	467
407.304	146	407.304	447
407.308	191	407.308	489
407.313	151	407.313	402
407.318	146	407.318	376
407.322	174	407.322	366
407.327	149	407.327	297
407.331	140	407.331	267
407.336	164	407.336	289
407.341	102	407.341	227
407.345	117	407.345	247
407.35	132	407.35	239
407.354	90	407.354	206
407.359	92	407.359	207
407.364	107	407.364	191
407.368	65	407.368	145
407.373	84	407.373	153
407.377	86	407.377	174
407.382	55	407.382	138
407.386	49	407.386	143
407.391	95	407.391	160
407.396	81	407.396	111
407.4	83	407.4	124
407.405	78	407.405	125
407.409	46	407.409	69
407.414	56	407.414	61
407.419	77	407.419	90
407.423	45	407.423	62
407.428	32	407.428	72
407.432	50	407.432	94
407.437	39	407.437	69
407.442	30	407.442	68
407.446	39	407.446	97
407.451	30	407.451	50
407.455	31	407.455	45
407.46	54	407.46	74
407.465	38	407.465	48
407.469	41	407.469	54
407.474	37	407.474	55
407.478	32	407.478	28
407.483	24	407.483	35
407.487	39	407.487	58
407.492	40	407.492	41
407.497	31	407.497	32
407.501	51	407.501	48
407.506	40	407.506	35
407.51	38	407.51	42
407.515	39	407.515	58
407.52	23	407.52	31
407.524	18	407.524	37
407.529	21	407.529	62
407.533	14	407.533	37
407.538	27	407.538	47
407.543	33	407.543	60
407.547	22	407.547	39
407.552	19	407.552	27
407.556	28	407.556	52
407.561	27	407.561	22
407.566	16	407.566	28
407.57	36	407.57	37
407.575	26	407.575	24
407.579	19	407.579	35
407.584	32	407.584	37
407.589	13	407.589	27
407.593	28	407.593	30
407.598	41	407.598	32
407.602	22	407.602	31
407.607	24	407.607	34
407.611	40	407.611	38
407.616	18	407.616	22
407.621	33	407.621	26
407.625	44	407.625	37
407.63	23	407.63	30
407.634	25	407.634	38
407.639	28	407.639	39
407.644	29	407.644	27
407.648	33	407.648	27
407.653	32	407.653	40
407.657	38	407.657	27
407.662	47	407.662	26
407.667	58	407.667	38
407.671	30	407.671	34
407.676	25	407.676	31
407.68	31	407.68	39
407.685	27	407.685	32
407.69	42	407.69	40
407.694	62	407.694	40
407.699	38	407.699	36
407.703	25	407.703	34
407.708	49	407.708	36
407.713	18	407.713	24
407.717	20	407.717	32
407.722	57	407.722	39
407.726	19	407.726	34
407.731	19	407.731	37
407.735	37	407.735	39
407.74	33	407.74	35
407.745	25	407.745	35
407.749	41	407.749	52
407.754	31	407.754	21
407.758	17	407.758	26
407.763	44	407.763	34
407.768	34	407.768	27
407.772	31	407.772	32
407.777	41	407.777	40
407.781	30	407.781	22
407.786	32	407.786	27
407.791	36	407.791	26
407.795	17	407.795	21
407.8	13	407.8	33
407.804	30	407.804	41
407.809	20	407.809	28
407.814	26	407.814	26
407.818	35	407.818	34
407.823	19	407.823	24
407.827	25	407.827	30
407.832	32	407.832	48
407.837	12	407.837	22
407.841	25	407.841	23
407.846	38	407.846	34
407.85	12	407.85	22
407.855	7	407.855	39
407.859	37	407.859	42
407.864	26	407.864	26
407.869	36	407.869	37
407.873	37	407.873	48
407.878	37	407.878	38
407.882	35	407.882	29
407.887	37	407.887	38
407.892	22	407.892	31
407.896	32	407.896	29
407.901	29	407.901	38
407.905	23	407.905	23
407.91	28	407.91	27
407.915	59	407.915	57
407.919	25	407.919	40
407.924	29	407.924	32
407.928	46	407.928	42
407.933	21	407.933	19
407.938	26	407.938	25
407.942	46	407.942	43
407.947	21	407.947	18
407.951	31	407.951	24
407.956	40	407.956	32
407.961	22	407.961	35
407.965	37	407.965	36
407.97	40	407.97	38
407.974	31	407.974	28
407.979	41	407.979	44
407.984	62	407.984	56
407.988	36	407.988	28
407.993	32	407.993	29
407.997	52	407.997	37
408.002	22	408.002	26
408.007	34	408.007	40
408.011	57	408.011	40
408.016	40	408.016	38
408.02	52	408.02	43
408.025	71	408.025	44
408.029	44	408.029	41
408.034	46	408.034	43
408.039	57	408.039	52
408.043	49	408.043	44
408.048	69	408.048	50
408.052	99	408.052	50
408.057	104	408.057	46
408.062	121	408.062	42
408.066	179	408.066	55
408.071	153	408.071	51
408.075	151	408.075	58
408.08	233	408.08	71
408.085	243	408.085	37
408.089	258	408.089	54
408.094	360	408.094	76
408.098	324	408.098	58
408.103	452	408.103	73
408.108	472	408.108	125
408.112	430	408.112	104
408.117	495	408.117	103
408.121	494	408.121	135
408.126	417	408.126	96
408.131	470	408.131	137
408.135	520	408.135	200
408.14	434	408.14	188
408.144	482	408.144	184
408.149	538	408.149	241
408.154	447	408.154	205
408.158	461	408.158	238
408.163	573	408.163	286
408.167	435	408.167	301
408.172	454	408.172	321
408.177	541	408.177	381
408.181	442	408.181	373
408.186	527	408.186	384
408.19	616	408.19	465
408.195	492	408.195	447
408.2	520	408.2	461
408.204	562	408.204	532
408.209	440	408.209	468
408.213	443	408.213	441
408.218	450	408.218	521
408.222	367	408.222	478
408.227	363	408.227	518
408.232	415	408.232	623
408.236	256	408.236	522
408.241	300	408.241	538
408.245	338	408.245	586
408.25	278	408.25	519
408.255	294	408.255	524
408.259	309	408.259	589
408.264	238	408.264	519
408.268	200	408.268	543
408.273	258	408.273	583
408.278	252	408.278	474
408.282	219	408.282	506
408.287	304	408.287	511
408.291	225	408.291	410
408.296	267	408.296	403
408.301	298	408.301	472
408.305	253	408.305	432
408.31	217	408.31	406
408.314	238	408.314	422
408.319	177	408.319	334
408.324	200	408.324	356
408.328	248	408.328	342
408.333	174	408.333	242
408.337	150	408.337	242
408.342	215	408.342	251
408.347	214	408.347	211
408.351	137	408.351	211
408.356	195	408.356	248
408.36	142	408.36	173
408.365	117	408.365	158
408.37	114	408.37	185
408.374	106	408.374	136
408.379	128	408.379	150
408.383	115	408.383	160
408.388	96	408.388	123
408.393	81	408.393	99
408.397	103	408.397	113
408.402	88	408.402	71
408.406	94	408.406	79
408.411	92	408.411	97
408.416	59	408.416	80
408.42	78	408.42	74
408.425	100	408.425	90
408.429	85	408.429	78
408.434	102	408.434	78
408.439	96	408.439	100
408.443	67	408.443	56
408.448	57	408.448	57
408.452	93	408.452	74
408.457	51	408.457	53
408.462	38	408.462	50
408.466	59	408.466	70
408.471	31	408.471	49
408.475	43	408.475	51
408.48	64	408.48	67
408.484	42	408.484	49
408.489	58	408.489	46
408.494	62	408.494	73
408.498	26	408.498	52
408.503	45	408.503	54
408.507	54	408.507	74
408.512	30	408.512	41
408.517	39	408.517	45
408.521	46	408.521	62
408.526	22	408.526	46
408.53	42	408.53	52
408.535	41	408.535	59
408.54	19	408.54	42
408.544	36	408.544	37
408.549	50	408.549	48
408.553	34	408.553	40
408.558	49	408.558	37
408.563	40	408.563	48
408.567	34	408.567	28
408.572	27	408.572	40
408.576	30	408.576	44
408.581	24	408.581	30
408.586	32	408.586	35
408.59	49	408.59	54
408.595	29	408.595	34
408.599	35	408.599	43
408.604	49	408.604	62
408.609	43	408.609	40
408.613	38	408.613	39
408.618	66	408.618	39
408.622	57	408.622	32
408.627	43	408.627	30
408.632	70	408.632	40
408.636	40	408.636	38
408.641	55	408.641	27
408.645	86	408.645	45
408.65	54	408.65	24
408.655	52	408.655	40
408.659	69	408.659	38
408.664	38	408.664	22
408.668	54	408.668	36
408.673	76	408.673	44
408.678	47	408.678	27
408.682	44	408.682	27
408.687	69	408.687	41
408.691	46	408.691	35
408.696	61	408.696	37
408.701	69	408.701	55
408.705	47	408.705	32
408.71	43	408.71	36
408.714	83	408.714	51
408.719	55	408.719	36
408.724	54	408.724	31
408.728	65	408.728	30
408.733	37	408.733	23
408.737	36	408.737	35
408.742	63	408.742	46
408.747	43	408.747	27
408.751	57	408.751	27
408.756	53	408.756	32
408.76	37	408.76	33
408.765	43	408.765	42
408.77	45	408.77	48
408.774	27	408.774	29
408.779	32	408.779	29
408.783	35	408.783	38
408.788	22	408.788	29
408.793	22	408.793	24
408.797	44	408.797	47
408.802	26	408.802	24
408.806	31	408.806	19
408.811	40	408.811	44
408.816	26	408.816	28
408.82	19	408.82	28
408.825	33	408.825	56
408.829	12	408.829	31
408.834	25	408.834	27
408.839	29	408.839	42
408.843	22	408.843	43
408.848	49	408.848	39
408.852	39	408.852	55
408.857	28	408.857	24
408.862	24	408.862	28
408.866	46	408.866	38
408.871	40	408.871	17
408.875	39	408.875	33
408.88	37	408.88	47
408.885	31	408.885	35
408.889	21	408.889	26
408.894	23	408.894	45
408.898	22	408.898	34
408.903	37	408.903	41
408.908	44	408.908	54
408.912	38	408.912	33
408.917	32	408.917	36
408.921	60	408.921	41
408.926	39	408.926	30
408.931	23	408.931	43
408.935	49	408.935	44
408.94	28	408.94	34
408.944	30	408.944	28
408.949	37	408.949	45
408.954	35	408.954	24
408.958	49	408.958	19
408.963	65	408.963	48
408.967	49	408.967	40
408.972	50	408.972	28
408.977	50	408.977	38
408.981	44	408.981	30
408.986	72	408.986	40
408.99	63	408.99	46
408.995	43	408.995	36
[truncated: 217,006+ more rows]
[truncated: 5 more columns]

## Sheet: Figure 3
Fig. 3a														Fig. 3b														Fig. 3c														Fig. 3d
pH = 3			pH = 5			pH = 7			pH = 9					pH = 3			pH = 5			pH = 7			pH = 9					pH = 3			pH = 5			pH = 7			pH = 9					pH = 3			pH = 5			pH = 7
PhOH conversion	Yield of oligomers	error bar	PhOH conversion	Yield of oligomers	error bar	PhOH conversion	Yield of oligomers	error bar	PhOH conversion	Yield of oligomers	error bar			PhOH conversion	Yield of oligomers	error bar	PhOH conversion	Yield of oligomers	error bar	PhOH conversion	Yield of oligomers	error bar	PhOH conversion	Yield of oligomers	error bar			PhOH conversion	Yield of oligomers	error bar	PhOH conversion	Yield of oligomers	error bar	PhOH conversion	Yield of oligomers	error bar	PhOH conversion	Yield of oligomers	error bar			PhOH conversion	Yield of oligomers	error bar	PhOH conversion	Yield of oligomers	error bar	PhOH conversion	Yield of oligomers
0	0	0	0	0	0	0	0	0	0	0	0			0	0	0	0	0	0	0	0	0	0	0	0			0	0	0	0	0	0	0	0	0	0	0	0			0	0	0	0	0	0	0	0
0.10027	0.07852	0.00914	0.06024	0.04649	0.00088	0.0237	0.00429	0.00313	0.09177	0.01051	0.00404			0.12705	0.08587	0.01413	0.10177	0.08584	0.01532	0.07022	0.0296	0.00861	0.06335	0.01975	0.00689			0.10724	0.09865	0.0141	0.13678	0.08902	0.00374	0.0717	0.04858	0.00394	0.10104	0.03864	0.0123			0.12542	0.10321	0.0043	0.13654	0.12005	0.01212	0.07614	0.05755
0.17277	0.12477	0.00624	0.109	0.08766	0.00676	0.0647	0.0126	0.00426	0.23216	0.01245	0.00657			0.20815	0.12816	0.00562	0.16753	0.12845	0.00456	0.11302	0.06535	0.00637	0.11302	0.03553	0.00647			0.21697	0.18752	0.026	0.25733	0.16783	0.00547	0.17294	0.11774	0.0065	0.19316	0.07804	0.01537			0.29473	0.22645	0.01692	0.21437	0.1902	0.01707	0.17798	0.15555
0.27353	0.17633	0.01628	0.16863	0.10866	0.00875	0.10492	0.03995	0.01172	0.33217	0.01678	0.00968			0.29937	0.17258	0.01396	0.30885	0.17257	0.01193	0.19815	0.10839	0.01622	0.19777	0.07842	0.01051			0.39562	0.31243	0.01241	0.40572	0.27303	0.02393	0.36562	0.18313	0.01977	0.39562	0.12289	0.00369			0.46335	0.33099	0.00589	0.39394	0.29253	0.00363	0.28605	0.23909
0.33891	0.18542	0.01953	0.24183	0.13496	0.01355	0.13102	0.06786	0.02359	0.44175	0.02131	0.00829			0.38716	0.22198	0.00444	0.38738	0.18252	0.01342	0.27937	0.13269	0.01932	0.27404	0.10281	0.00935			0.5966	0.34572	0.003585	0.51586	0.3065	0.01452	0.5463	0.2161	0.01851	0.5065	0.14597	0.00447			0.56967	0.40628	0.02365	0.52867	0.38591	0.00348	0.4056	0.30633
0.43174	0.19108	0.01404	0.36377	0.15441	0.01572	0.23931	0.03841	0.01244	0.53158	0.02594	0.00278			0.48398	0.23186	0.00877	0.46501	0.20194	0.02243	0.37738	0.15231	0.01364	0.37928	0.13218	0.00766			0.69451	0.3361	0.02688	0.64448	0.26616	0.00902	0.64451	0.15586	0.0291	0.64445	0.14601	0.02896			0.65883	0.43611	0.01603	0.61863	0.41023	0.0259	0.58758	0.34397
0.52195	0.20928	0.01826	0.43976	0.14706	0.01461	0.301	0.02974	0.00466	0.63764	0.02835	0.01456			0.59677	0.22005	0.01462	0.56724	0.19977	0.02468	0.45398	0.15202	0.0183	0.45398	0.14188	0.00323			0.75712	0.28886	0.00855	0.74696	0.23919	0.00463	0.73694	0.11931	0.01448	0.76654	0.10946	0.00259			0.74884	0.46793	0.01054	0.69589	0.3769	0.01256	0.6874	0.32754
0.6171	0.19305	0.01705	0.56366	0.12024	0.01607	0.44495	0.02766	0.00193	0.69469	0.03148	0.00202			0.69297	0.20197	0.01933	0.65332	0.17206	0.01918	0.56677	0.11004	0.01703	0.56677	0.14296	0.00989			0.8027	0.26044	0.03013	0.80314	0.20054	0.01921	0.8027	0.1035	0.01921	0.8527	0.09374	0.02221			0.82622	0.47355	0.01629	0.81639	0.35126	0.0214	0.76942	0.23258
0.68936	0.18241	0.01201	0.63289	0.11075	0.00988	0.53591	0.02002	0.007305	0.79584	0.03345	0.00611			0.79144	0.17752	0.02014	0.77097	0.14753	0.00717	0.69316	0.10214	0.01201	0.69316	0.09199	0.01174			0.87401	0.23093	0.0119	0.87445	0.18098	0.0101	0.87438	0.08712	0.02606	0.89233	0.07692	0.01015			0.92629	0.43447	0.01995	0.91213	0.30824	0.01404	0.85531	0.14752
0.77523	0.16093	0.00058	0.75861	0.09424	0.00492	0.60818	0.02595	0.005015	0.88781	0.02642	0.02041			0.90105	0.14973	0.01338	0.87956	0.10113	0.00496	0.79124	0.09738	0.00038666	0.78238	0.06745	0.00393			0.91685	0.22399	0.02347	0.91675	0.17427	0.01373	0.91701	0.06411	0.02155	0.91691	0.06397	0.00344			0.96135	0.42312	0.01503	0.97164	0.27694	0.00469	0.91087	0.09129
0.8743	0.1514	0.0063	0.86421	0.07452	0.01823	0.7513	0.02476	0.000432136												0.9001	0.08003	0.00616	0.89423	0.04987	0.01232
						0.8907	0.02144	0.01167
Fig. 3e														Fig. 3f
Mn3O4 NPs			Mn3O4@120ACNT			Mn3O4@55ACNT			Mn3O4@20ACNT					Mn3O4 NPs			Mn3O4@120ACNT			Mn3O4@55ACNT			Mn3O4@20ACNT
PhOH conversion	Yield of oligomers	error bar	PhOH conversion	Yield of oligomers	error bar	PhOH conversion	Yield of oligomers	error bar	PhOH conversion	Yield of oligomers	error bar			PhOH conversion	Yield of oligomers	error bar	PhOH conversion	Yield of oligomers	error bar	PhOH conversion	Yield of oligomers	error bar	PhOH conversion	Yield of oligomers	error bar
0	0	0	0	0	0	0	0	0	0	0	0			0	0	0	0	0	0	0	0	0	0	0	0
0.03402	0.01322	0.00433	0.08671	0.0322	0.00922	0.09134	0.04643	0.00378	0.10588	0.03316	0.00045			0.03715	0.01605	0.01369	0.06803	0.02122	0.00355	0.08757	0.06887	0.01743	0.09836	0.05385	0.00689
0.07585	0.03945	0.0041	0.14279	0.05901	0.01653	0.18333	0.1183	0.01682	0.19824	0.10666	0.01739			0.06566	0.02658	0.00853	0.12239	0.03982	0.01451	0.17476	0.09781	0.01901	0.15629	0.0981	0.01552
0.12513	0.05996	0.01201	0.20995	0.09129	0.01115	0.35773	0.16735	0.0095	0.31573	0.17932	0.00902			0.09169	0.03572	0.01943	0.17815	0.04864	0.0046	0.26523	0.11953	0.01996	0.24582	0.14056	0.022
0.17088	0.07895	0.02343	0.28873	0.10952	0.01616	0.53536	0.18207	0.00797	0.41605	0.23975	0.02315			0.11544	0.04251	0.012	0.24697	0.08011	0.02565	0.37295	0.1356	0.01925	0.3318	0.15797	0.02432
0.27114	0.08808	0.01224	0.40697	0.13423	0.01394	0.64501	0.1769	0.01812	0.57611	0.26798	0.00566			0.18192	0.05615	0.0215	0.37677	0.11667	0.01586	0.5724	0.17613	0.01907	0.49955	0.2076	0.03098
0.32933	0.0763	0.01449	0.48455	0.14402	0.01797	0.75725	0.13948	0.0244	0.70821	0.25655	0.0102			0.25264	0.06271	0.01997	0.50896	0.13667	0.01544	0.71528	0.18288	0.01828	0.64931	0.21568	0.01669
0.48526	0.05575	0.00213	0.57702	0.12653	0.01702	0.81313	0.11762	0.00879	0.75877	0.23444	0.01646			0.41002	0.08883	0.02563	0.70889	0.11374	0.0244	0.88771	0.15336	0.01539	0.82914	0.16359	0.02865
0.59605	0.04902	0.01747	0.68278	0.10161	0.01921	0.86897	0.09534	0.01583	0.84499	0.19064	0.01962			0.60798	0.07952	0.01201	0.87511	0.10897	0.01272	0.99091	0.10865	0.01269	0.97871	0.12808	0.01934
0.73893	0.04476	0.00032	0.8009	0.08303	0.01406	0.92106	0.07808	0.02126	0.90976	0.13847	0.0151			0.80664	0.07203	0.01506
0.87891	0.03144	0.01217	0.88676	0.07103	0.00575
[truncated: 4 more columns]

## Sheet: Figure 4
Fig. 4a																Fig. 4b																														Fig. 4d
Magnetic field (G)	DMPOX simulation	Magnetic field (G)	Mn3O4@20ACNT	Magnetic field (G)	Mn3O4@55ACNT	Magnetic field (G)	Mn3O4@120ACNT	Magnetic field (G)	Mn3O4 NPs	Magnetic field (G)	DMPO only	Magnetic field (G)	PMS only			Mn3O4 NPs							Mn3O4@120ACNT							Mn3O4@55ACNT							Mn3O4@20ACNT									Binding energy (eV)	Commercial-MnO	Binding energy (eV)	Commercial-Mn2O3
3321	0	3321	81.7464	3321	-7.18813	3321	-2.9394	3321	2.5379	3321	-0.53947	3321	-0.52606				w/o scavengers		200 mM MeOH		200 mM TBA			w/o scavengers		200 mM MeOH		200 mM TBA			w/o scavengers		200 mM MeOH		200 mM TBA			w/o scavengers		200 mM MeOH		200 mM TBA				92	1285	92	1193
3321.1	0	3321.1	76.0508	3321.1	-7.11791	3321.1	-4.43122	3321.1	4.45207	3321.1	-0.53903	3321.1	-0.52566			Time (min)	C/C0	error bar	C/C0	error bar	C/C0	error bar	Time (min)	C/C0	error bar	C/C0	error bar	C/C0	error bar	Time (min)	C/C0	error bar	C/C0	error bar	C/C0	error bar	Time (min)	C/C0	error bar	C/C0	error bar	C/C0	error bar			91.9	1323	91.9	1210
3321.2	0	3321.2	73.5656	3321.2	-5.2284	3321.2	-6.94952	3321.2	4.93269	3321.2	-0.5384	3321.2	-0.52534			0	1	0	1	0	1	0	0	1	0	1	0	1	0	0	1	0	1	0	1	0	0	1	0	1	0	1	0			91.8	1256	91.8	1208
3321.29	0	3321.29	69.6927	3321.29	-4.05585	3321.29	-8.10175	3321.29	2.93487	3321.29	-0.5376	3321.29	-0.52514			15	0.98235	0.01473	0.97125	0.01909	0.98196	0.01415	15	0.94441	0.01182	0.9278	0.03468	0.96389	0.0273	15	0.92971	0.0184	0.93874	0.02495	0.9491	0.01167	15	0.86548	0.01732	0.82556	0.00378	0.89565	0.03903			91.7	1285	91.7	1208
3321.39	0	3321.39	65.5197	3321.39	-6.51819	3321.39	-10.8963	3321.39	2.6692	3321.39	-0.53667	3321.39	-0.52508			30	0.97075	0.01606	0.975	0.02415	0.97044	0.02506	30	0.92572	0.04095	0.90825	0.03629	0.9456	0.02872	30	0.84524	0.01368	0.80166	0.03141	0.87205	0.05141	30	0.72979	0.01051	0.68349	0.01465	0.78011	0.02392			91.6	1289	91.6	1259
3321.49	0	3321.49	61.559	3321.49	-9.58393	3321.49	-14.8467	3321.49	1.65032	3321.49	-0.53569	3321.49	-0.52515			45	0.95859	0.01146	0.96224	0.02657	0.96904	0.01966	45	0.87037	7.787e-05	0.89044	0.01153	0.92103	0.03356	45	0.66531	0.0264	0.66846	0.03361	0.72853	5.3378e-05	45	0.62408	0.01369	0.58915	0.03992	0.68387	0.04667			91.5	1171	91.5	1201
3321.59	0	3321.59	56.5977	3321.59	-9.79491	3321.59	-14.0602	3321.59	0.63128	3321.59	-0.53476	3321.59	-0.52531			60	0.92622	0.02098	0.92046	0.02893	0.95585	0.03174	60	0.72448	0.03012	0.79485	0.03132	0.80477	0.03158	60	0.49359	0.03952	0.50221	0.01195	0.56198	0.04948	60	0.52311	0.03753	0.49287	0.00182	0.59299	0.02934			91.4	1288	91.4	1184
3321.68	0	3321.68	50.7383	3321.68	-10.1672	3321.68	-11.5918	3321.68	1.75472	3321.68	-0.53401	3321.68	-0.52557			75	0.86107	0.05354	0.84393	0.01384	0.89967	0.02885	75	0.56538	0.02516	0.64345	0.03294	0.66528	0.04617	75	0.33598	0.04383	0.35544	0.00597	0.40562	0.03525	75	0.41312	0.00623	0.41782	0.02889	0.50314	0.01376			91.3	1144	91.3	1188
3321.78	0	3321.78	49.0413	3321.78	-11.7126	3321.78	-11.5455	3321.78	2.45834	3321.78	-0.53354	3321.78	-0.52597			90	0.7857	0.02987	0.77473	0.04802	0.83563	0.04437	90	0.42408	0.04313	0.51303	0.04015	0.50381	0.02954	90	0.16737	0.02826	0.22953	0.00216	0.24887	0.04272	90	0.32243	0.00976	0.33655	0.01444	0.41262	0.01824			91.2	1279	91.2	1148
3321.88	0	3321.88	47.8389	3321.88	-10.975	3321.88	-12.9917	3321.88	0.39877	3321.88	-0.53347	3321.88	-0.52653			105	0.71838	0.03432	0.71266	0.03711	0.76776	0.03898	105	0.30973	0.01671	0.39234	0.02438	0.39012	0.02467	105	0.08868	0.01705	0.09268	0.00733	0.12313	0.02677	105	0.25143	0.01505	0.26261	0.01919	0.34144	0.0268			91.1	1318	91.1	1216
3321.98	0	3321.98	41.7874	3321.98	-9.69011	3321.98	-15.3264	3321.98	-0.49383	3321.98	-0.53387	3321.98	-0.52721			120	0.6611	0.02516	0.65178	0.01203	0.70121	0.02621	120	0.2147	0.02846	0.28935	0.03501	0.29505	0.02503	120	0.02262	0.01165	0.02946	0.0051	0.04554	0.02854	120	0.17456	0.02548	0.19869	0.02618	0.27505	0.01212			91	1276	91	1234
3322.08	0	3322.08	39.0283	3322.08	-8.1594	3322.08	-15.5895	3322.08	0.88801	3322.08	-0.53473	3322.08	-0.52787			150	0.54391	0.01626	0.55519	0.03865	0.58418	0.04156	150	0.08835	0.04104	0.1594	0.007034	0.1984	0.04331	150	0.00116	0.00056861	0.00171	0.00051236	0.00221	0.00198	150	0.08556	0.01275	0.10731	0.04205	0.17606	0.039			90.9	1306	90.9	1331
3322.17	0	3322.17	38.9964	3322.17	-6.69358	3322.17	-13.2884	3322.17	-1.55149	3322.17	-0.53589	3322.17	-0.52835			180	0.45871	0.01201	0.46521	0.02133	0.4992	0.02383																								90.8	1293	90.8	1249
3322.27	0	3322.27	41.2874	3322.27	-8.01484	3322.27	-12.3768	3322.27	-4.43958	3322.27	-0.53707	3322.27	-0.52847																																	90.7	1370	90.7	1396
3322.37	0	3322.37	39.8331	3322.37	-10.2801	3322.37	-14.7487	3322.37	-5.26901	3322.37	-0.53789	3322.37	-0.52808																																	90.6	1260	90.6	1275
3322.47	0	3322.47	34.1697	3322.47	-9.44553	3322.47	-17.397	3322.47	-4.65965	3322.47	-0.53809	3322.47	-0.52715																																	90.5	1308	90.5	1248
3322.56	0	3322.56	31.4891	3322.56	-10.8807	3322.56	-17.6697	3322.56	-5.72782	3322.56	-0.53763	3322.56	-0.5259			Fig. 4c																														90.4	1393	90.4	1319
3322.66	0	3322.66	31.3211	3322.66	-13.1903	3322.66	-15.6601	3322.66	-5.7243	3322.66	-0.53678	3322.66	-0.52474				Mn3O4 NPs				Mn3O4@120ACNT				Mn3O4@55ACNT				Mn3O4@20ACNT																	90.3	1318	90.3	1309
3322.76	0	3322.76	29.6195	3322.76	-15.2362	3322.76	-12.4433	3322.76	-2.13032	3322.76	-0.53596	3322.76	-0.52406				w/o pre-oxidation		pre-oxidized by PMS		w/o pre-oxidation		pre-oxidized by PMS		w/o pre-oxidation		pre-oxidized by PMS		w/o pre-oxidation		pre-oxidized by PMS															90.2	1388	90.2	1240
3322.86	0	3322.86	24.0905	3322.86	-14.2959	3322.86	-12.4561	3322.86	-2.11499	3322.86	-0.53557	3322.86	-0.52393			Time (min)	C/C0	error bar	C/C0	error bar	C/C0	error bar	C/C0	error bar	C/C0	error bar	C/C0	error bar	C/C0	error bar	C/C0	error bar														90.1	1508	90.1	1366
3322.96	0	3322.96	18.951	3322.96	-13.693	3322.96	-15.2786	3322.96	-4.81291	3322.96	-0.5357	3322.96	-0.52416			0	1	0	1	0	1	0	1	0	1	0	1	0	1	0	1	0														90	1430	90	1320
3323.05	0	3323.05	18.0108	3323.05	-15.9723	3323.05	-17.193	3323.05	-4.83538	3323.05	-0.53617	3323.05	-0.52452			10	0.98333	0.01792	0.88401	0.03603	0.98497	0.015	0.8103	0.03437	0.98375	0.0141	0.69116	0.03727	0.9742	0.00392	0.61335	0.02681														89.9	1510	89.9	1305
3323.15	0	3323.15	20.5367	3323.15	-14.3735	3323.15	-15.311	3323.15	-3.29332	3323.15	-0.53664	3323.15	-0.52494			20	0.97352	0.01189	0.7976	0.03612	0.98636	0.01007	0.75375	0.03309	0.97813	0.01471	0.62461	0.02858	0.96755	0.00476	0.58584	0.0183														89.8	1436	89.8	1389
3323.25	0	3323.25	21.3036	3323.25	-12.4006	3323.25	-15.6456	3323.25	-5.75246	3323.25	-0.53685	3323.25	-0.52545			30	0.96524	0.00323	0.75033	0.01167	0.97684	0.02643	0.71805	0.01568	0.97324	0.01413	0.60558	0.0135	0.96287	0.00388	0.56472	0.00362														89.7	1490	89.7	1364
3323.35	0	3323.35	19.7594	3323.35	-12.7946	3323.35	-18.2171	3323.35	-9.57137	3323.35	-0.5367	3323.35	-0.52608			40	0.97243	0.01325	0.71712	0.0314	0.97582	0.02266	0.69817	0.01121	0.96716	0.00202	0.58503	0.00126	0.95764	0.00185	0.55303	0.00149														89.6	1525	89.6	1401
3323.44	0	3323.44	18.4802	3323.44	-15.2625	3323.44	-21.6701	3323.44	-7.5727	3323.44	-0.53625	3323.44	-0.52672			50	0.96408	0.01356	0.70587	0.03408	0.97435	0.01389	0.68886	0.01305	0.96925	0.00284	0.59214	0.00473	0.95883	0.01305	0.53133	0.04623														89.5	1480	89.5	1436
3323.54	0	3323.54	19.7904	3323.54	-13.5994	3323.54	-22.7566	3323.54	-5.98635	3323.54	-0.53564	3323.54	-0.52725			60	0.95897	0.00502	0.70167	0.0351	0.963	0.01514	0.68398	0.021989	0.95202	0.01463	0.58728	0.01976	0.95178	0.01449	0.52556	0.01015														89.4	1463	89.4	1461
3323.64	0	3323.64	22.568	3323.64	-12.4461	3323.64	-23.7583	3323.64	-5.2553	3323.64	-0.53501	3323.64	-0.52761																																	89.3	1496	89.3	1443
3323.74	0	3323.74	21.7699	3323.74	-13.2602	3323.74	-22.4535	3323.74	-4.67498	3323.74	-0.53446	3323.74	-0.52784																																	89.2	1544	89.2	1479
3323.83	0	3323.83	21.1203	3323.83	-12.3286	3323.83	-20.5871	3323.83	-7.18531	3323.83	-0.53403	3323.83	-0.52799																																	89.1	1514	89.1	1408
3323.93	0	3323.93	20.3943	3323.93	-14.481	3323.93	-20.5189	3323.93	-6.36176	3323.93	-0.53376	3323.93	-0.52806																																	89	1528	89	1434
3324.03	0	3324.03	15.81	3324.03	-18.0222	3324.03	-21.1021	3324.03	-1.72897	3324.03	-0.53368	3324.03	-0.52802																																	88.9	1483	88.9	1453
3324.13	0	3324.13	14.4129	3324.13	-17.0269	3324.13	-23.1644	3324.13	-0.75275	3324.13	-0.53376	3324.13	-0.52788																																	88.8	1489	88.8	1424
3324.23	0	3324.23	18.8977	3324.23	-15.8395	3324.23	-23.2079	3324.23	-2.68898	3324.23	-0.53397	3324.23	-0.52769																																	88.7	1536	88.7	1423
3324.32	0	3324.32	21.5136	3324.32	-15.7616	3324.32	-18.5642	3324.32	-4.17825	3324.32	-0.53417	3324.32	-0.52751																																	88.6	1476	88.6	1403
3324.42	0	3324.42	22.5221	3324.42	-14.9759	3324.42	-15.2395	3324.42	-5.79503	3324.42	-0.53425	3324.42	-0.52736																																	88.5	1489	88.5	1450
3324.52	0	3324.52	23.0983	3324.52	-14.936	3324.52	-15.7396	3324.52	-7.65112	3324.52	-0.53409	3324.52	-0.52729																																	88.4	1446	88.4	1381
3324.62	0	3324.62	21.0439	3324.62	-14.0345	3324.62	-15.9533	3324.62	-6.63586	3324.62	-0.53369	3324.62	-0.52732																																	88.3	1414	88.3	1368
3324.71	0	3324.71	19.3044	3324.71	-12.859	3324.71	-15.9233	3324.71	-5.23539	3324.71	-0.53313	3324.71	-0.52749																																	88.2	1371	88.2	1358
3324.81	0	3324.81	20.059	3324.81	-13.4983	3324.81	-14.8594	3324.81	-6.0455	3324.81	-0.5326	3324.81	-0.52774																																	88.1	1475	88.1	1340
3324.91	0	3324.91	21.3934	3324.91	-14.2763	3324.91	-15.9117	3324.91	-4.32692	3324.91	-0.53226	3324.91	-0.52792																																	88	1295	88	1310
3325.01	0	3325.01	21.7277	3325.01	-14.0854	3325.01	-15.2139	3325.01	-2.94945	3325.01	-0.53219	3325.01	-0.52787																																	87.9	1364	87.9	1304
3325.11	0	3325.11	22.0241	3325.11	-14.7248	3325.11	-15.6639	3325.11	-5.77305	3325.11	-0.53234	3325.11	-0.52753																																	87.8	1306	87.8	1285
3325.2	0	3325.2	23.8468	3325.2	-14.8675	3325.2	-17.4171	3325.2	-5.06909	3325.2	-0.5326	3325.2	-0.52702																																	87.7	1274	87.7	1298
3325.3	0	3325.3	24.3841	3325.3	-13.002	3325.3	-16.3174	3325.3	-0.27486	3325.3	-0.53289	3325.3	-0.52656																																	87.6	1341	87.6	1176
3325.4	0	3325.4	25.6108	3325.4	-14.7653	3325.4	-15.3993	3325.4	-1.51316	3325.4	-0.53331	3325.4	-0.52641																																	87.5	1291	87.5	1263
3325.5	0	3325.5	25.1871	3325.5	-18.5287	3325.5	-18.1859	3325.5	-4.16164	3325.5	-0.53388	3325.5	-0.52672																																	87.4	1296	87.4	1203
3325.59	0	3325.59	22.681	3325.59	-19.1127	3325.59	-19.8124	3325.59	-4.47763	3325.59	-0.53449	3325.59	-0.52742																																	87.3	1245	87.3	1294
3325.69	0	3325.69	22.5829	3325.69	-16.4849	3325.69	-18.7894	3325.69	-8.37756	3325.69	-0.5348	3325.69	-0.52825																																	87.2	1334	87.2	1219
3325.79	0	3325.79	23.106	3325.79	-13.7614	3325.79	-18.6375	3325.79	-9.64796	3325.79	-0.53451	3325.79	-0.52897																																	87.1	1288	87.1	1198
3325.89	0	3325.89	21.6332	3325.89	-14.0538	3325.89	-19.9888	3325.89	-5.46264	3325.89	-0.5336	3325.89	-0.52946																																	87	1289	87	1286
3325.99	0	3325.99	18.2441	3325.99	-13.6852	3325.99	-21.138	3325.99	-1.86861	3325.99	-0.53236	3325.99	-0.52977																																	86.9	1243	86.9	1211
3326.08	0	3326.08	17.2263	3326.08	-11.0854	3326.08	-21.3432	3326.08	-2.44174	3326.08	-0.53123	3326.08	-0.52999																																	86.8	1269	86.8	1211
3326.18	0	3326.18	22.1373	3326.18	-10.1606	3326.18	-21.0901	3326.18	-5.825	3326.18	-0.53045	3326.18	-0.53012																																	86.7	1265	86.7	1214
3326.28	0	3326.28	24.7904	3326.28	-10.7389	3326.28	-20.1607	3326.28	-8.06902	3326.28	-0.53003	3326.28	-0.53019																																	86.6	1228	86.6	1266
3326.38	0	3326.38	22.9101	3326.38	-12.6898	3326.38	-20.7871	3326.38	-6.47655	3326.38	-0.52987	3326.38	-0.53024																																	86.5	1195	86.5	1219
3326.47	0	3326.47	19.6763	3326.47	-14.6577	3326.47	-24.076	3326.47	-4.2213	3326.47	-0.52984	3326.47	-0.53031																																	86.4	1231	86.4	1244
3326.57	0	3326.57	16.519	3326.57	-14.1574	3326.57	-23.6514	3326.57	-5.60536	3326.57	-0.5299	3326.57	-0.53042																																	86.3	1329	86.3	1226
3326.67	0	3326.67	16.3498	3326.67	-13.593	3326.67	-21.4068	3326.67	-7.56371	3326.67	-0.52993	3326.67	-0.53051																																	86.2	1271	86.2	1270
3326.77	0	3326.77	16.4524	3326.77	-12.4479	3326.77	-21.3629	3326.77	-7.38322	3326.77	-0.5298	3326.77	-0.53053																																	86.1	1310	86.1	1209
3326.87	0	3326.87	16.9369	3326.87	-13.0915	3326.87	-21.8602	3326.87	-6.50185	3326.87	-0.52942	3326.87	-0.53047																																	86	1274	86	1305
3326.96	0	3326.96	19.0537	3326.96	-13.9629	3326.96	-22.5027	3326.96	-3.51813	3326.96	-0.52888	3326.96	-0.53037																																	85.9	1280	85.9	1264
3327.06	0	3327.06	19.7899	3327.06	-13.5737	3327.06	-22.1855	3327.06	-0.75958	3327.06	-0.52842	3327.06	-0.53024																																	85.8	1231	85.8	1311
3327.16	0	3327.16	20.6758	3327.16	-13.0562	3327.16	-19.2551	3327.16	-2.1014	3327.16	-0.52833	3327.16	-0.53005																																	85.7	1351	85.7	1343
3327.26	0	3327.26	20.1028	3327.26	-13.1624	3327.26	-17.0233	3327.26	-4.49318	3327.26	-0.52877	3327.26	-0.52967																																	85.6	1343	85.6	1276
3327.35	0	3327.35	16.2018	3327.35	-14.172	3327.35	-16.1404	3327.35	-5.42194	3327.35	-0.5297	3327.35	-0.52898																																	85.5	1239	85.5	1268
3327.45	0	3327.45	12.0643	3327.45	-15.537	3327.45	-16.5349	3327.45	-6.27803	3327.45	-0.53084	3327.45	-0.52808																																	85.4	1390	85.4	1321
3327.55	0	3327.55	11.2705	3327.55	-15.224	3327.55	-17.761	3327.55	-5.7365	3327.55	-0.53185	3327.55	-0.52724																																	85.3	1369	85.3	1326
3327.65	0	3327.65	14.6573	3327.65	-16.4958	3327.65	-20.1841	3327.65	-5.46226	3327.65	-0.53255	3327.65	-0.52676																																	85.2	1421	85.2	1295
3327.74	0	3327.74	18.3397	3327.74	-16.6359	3327.74	-21.3035	3327.74	-6.6811	3327.74	-0.53288	3327.74	-0.52675																																	85.1	1385	85.1	1388
3327.84	0	3327.84	16.9021	3327.84	-15.0778	3327.84	-20.4764	3327.84	-8.02938	3327.84	-0.5329	3327.84	-0.52707																																	85	1450	85	1403
3327.94	0	3327.94	18.3503	3327.94	-14.5294	3327.94	-19.5001	3327.94	-8.69904	3327.94	-0.53266	3327.94	-0.52749																																	84.9	1480	84.9	1404
3328.04	0	3328.04	24.0843	3328.04	-15.2479	3328.04	-21.2203	3328.04	-6.3847	3328.04	-0.53221	3328.04	-0.52792																																	84.8	1434	84.8	1488
3328.14	0	3328.14	24.256	3328.14	-16.4345	3328.14	-21.0195	3328.14	-7.05384	3328.14	-0.53165	3328.14	-0.52837																																	84.7	1508	84.7	1495
3328.23	0	3328.23	20.9796	3328.23	-16.4052	3328.23	-17.8481	3328.23	-9.3045	3328.23	-0.53117	3328.23	-0.5289																																	84.6	1508	84.6	1580
3328.33	0	3328.33	19.9004	3328.33	-17.0632	3328.33	-17.8236	3328.33	-8.54107	3328.33	-0.53095	3328.33	-0.52951																																	84.5	1576	84.5	1593
3328.43	0	3328.43	20.466	3328.43	-15.8706	3328.43	-18.6327	3328.43	-5.34845	3328.43	-0.5311	3328.43	-0.53008																																	84.4	1539	84.4	1491
3328.53	0	3328.53	20.0953	3328.53	-14.9485	3328.53	-17.8948	3328.53	-4.00887	3328.53	-0.53157	3328.53	-0.53052																																	84.3	1615	84.3	1669
3328.62	0	3328.62	19.9557	3328.62	-13.1554	3328.62	-15.3819	3328.62	-6.46685	3328.62	-0.53219	3328.62	-0.53076																																	84.2	1718	84.2	1549
3328.72	0	3328.72	18.6612	3328.72	-10.5974	3328.72	-14.2499	3328.72	-7.48328	3328.72	-0.53277	3328.72	-0.53073																																	84.1	1679	84.1	1586
3328.82	0	3328.82	17.0637	3328.82	-10.278	3328.82	-15.1459	3328.82	-7.90169	3328.82	-0.53321	3328.82	-0.53038																																	84	1769	84	1683
3328.92	0	3328.92	19.373	3328.92	-12.6854	3328.92	-14.8053	3328.92	-7.60358	3328.92	-0.53352	3328.92	-0.52972																																	83.9	1764	83.9	1681
3329.02	0	3329.02	19.7112	3329.02	-15.0899	3329.02	-15.8662	3329.02	-5.06135	3329.02	-0.53375	3329.02	-0.52888																																	83.8	1793	83.8	1635
3329.11	0	3329.11	18.9918	3329.11	-14.2511	3329.11	-17.8442	3329.11	-4.11213	3329.11	-0.53393	3329.11	-0.52809																																	83.7	1705	83.7	1736
3329.21	0	3329.21	20.7987	3329.21	-12.1549	3329.21	-18.9528	3329.21	-4.4846	3329.21	-0.534	3329.21	-0.52754																																	83.6	1750	83.6	1724
3329.31	0	3329.31	22.3462	3329.31	-12.7328	3329.31	-18.7265	3329.31	-3.74272	3329.31	-0.53392	3329.31	-0.52727																																	83.5	1819	83.5	1663
3329.41	0	3329.41	22.4578	3329.41	-16.4667	3329.41	-16.4994	3329.41	-3.75783	3329.41	-0.53375	3329.41	-0.5272																																	83.4	1750	83.4	1641
3329.5	0	3329.5	22.2338	3329.5	-17.2038	3329.5	-14.599	3329.5	-4.17343	3329.5	-0.53363	3329.5	-0.52716																																	83.3	1703	83.3	1581
3329.6	0	3329.6	22.5806	3329.6	-14.7304	3329.6	-13.5644	3329.6	-6.41179	3329.6	-0.53377	3329.6	-0.52702																																	83.2	1701	83.2	1649
3329.7	0	3329.7	21.1638	3329.7	-13.3947	3329.7	-12.7947	3329.7	-7.69682	3329.7	-0.53427	3329.7	-0.52671																																	83.1	1749	83.1	1574
3329.8	0	3329.8	19.8771	3329.8	-13.9891	3329.8	-14.4765	3329.8	-6.11526	3329.8	-0.53511	3329.8	-0.52625																																	83	1694	83	1540
3329.9	0	3329.9	18.4456	3329.9	-16.0668	3329.9	-17.2235	3329.9	-4.33525	3329.9	-0.53613	3329.9	-0.52578																																	82.9	1778	82.9	1511
3329.99	0	3329.99	19.7498	3329.99	-16.8541	3329.99	-19.0777	3329.99	-2.03768	3329.99	-0.53709	3329.99	-0.52548																																	82.8	1596	82.8	1415
3330.09	0	3330.09	21.9347	3330.09	-13.9582	3330.09	-20.976	3330.09	-0.43788	3330.09	-0.53782	3330.09	-0.52554																																	82.7	1671	82.7	1445
3330.19	0	3330.19	21.5825	3330.19	-14.0052	3330.19	-22.5772	3330.19	-0.52313	3330.19	-0.53826	3330.19	-0.526																																	82.6	1643	82.6	1406
3330.29	0	3330.29	18.9024	3330.29	-14.6039	3330.29	-24.1714	3330.29	-2.83696	3330.29	-0.53849	3330.29	-0.52677																																	82.5	1594	82.5	1360
3330.38	0	3330.38	18.3675	3330.38	-13.0018	3330.38	-25.1695	3330.38	-5.47897	3330.38	-0.53856	3330.38	-0.52763																																	82.4	1510	82.4	1354
3330.48	0	3330.48	20.0496	3330.48	-12.6591	3330.48	-23.376	3330.48	-5.14679	3330.48	-0.53851	3330.48	-0.52844																																	82.3	1510	82.3	1278
3330.58	0	3330.58	21.6199	3330.58	-12.4555	3330.58	-21.933	3330.58	-2.81749	3330.58	-0.53832	3330.58	-0.52915																																	82.2	1434	82.2	1265
3330.68	0	3330.68	23.1732	3330.68	-11.8444	3330.68	-20.9802	3330.68	-3.47143	3330.68	-0.53805	3330.68	-0.52982																																	82.1	1441	82.1	1231
3330.78	0	3330.78	23.1546	3330.78	-12.6198	3330.78	-21.2816	3330.78	-5.81983	3330.78	-0.5378	3330.78	-0.53042																																	82	1350	82	1239
3330.87	0	3330.87	20.8502	3330.87	-14.2664	3330.87	-22.011	3330.87	-7.05173	3330.87	-0.5377	3330.87	-0.53078																																	81.9	1429	81.9	1215
3330.97	0	3330.97	20.575	3330.97	-14.089	3330.97	-22.5885	3330.97	-6.46752	3330.97	-0.5378	3330.97	-0.53069																																	81.8	1291	81.8	1138
3331.07	0	3331.07	21.1976	3331.07	-14.038	3331.07	-22.3366	3331.07	-5.90088	3331.07	-0.53801	3331.07	-0.5301																																	81.7	1310	81.7	1121
3331.17	0	3331.17	20.0121	3331.17	-15.0735	3331.17	-21.9978	3331.17	-6.35158	3331.17	-0.53817	3331.17	-0.52925																																	81.6	1236	81.6	1138
3331.26	0	3331.26	22.2955	3331.26	-16.3647	3331.26	-19.8572	3331.26	-4.14887	3331.26	-0.53813	3331.26	-0.52852																																	81.5	1308	81.5	1179
3331.36	0	3331.36	24.1607	3331.36	-14.3923	3331.36	-17.8473	3331.36	0.00671	3331.36	-0.53785	3331.36	-0.52813																																	81.4	1269	81.4	1101
3331.46	0	3331.46	22.6281	3331.46	-12.8139	3331.46	-17.5274	3331.46	-0.46198	3331.46	-0.53741	3331.46	-0.52808																																	81.3	1150	81.3	1096
3331.56	0	3331.56	20.074	3331.56	-15.4109	3331.56	-18.0951	3331.56	-5.77873	3331.56	-0.53701	3331.56	-0.52825																																	81.2	1184	81.2	1008
3331.65	0	3331.65	19.1394	3331.65	-16.8231	3331.65	-20.2514	3331.65	-7.64079	3331.65	-0.53681	3331.65	-0.52852																																	81.1	1160	81.1	1084
3331.75	0	3331.75	20.3812	3331.75	-15.5616	3331.75	-21.584	3331.75	-5.02332	3331.75	-0.53683	3331.75	-0.52884																																	81	1174	81	1041
3331.85	0	3331.85	23.6781	3331.85	-16.189	3331.85	-19.3732	3331.85	-4.87078	3331.85	-0.53694	3331.85	-0.52918																																	80.9	1174	80.9	1070
3331.95	0	3331.95	26.8882	3331.95	-17.0452	3331.95	-17.3827	3331.95	-5.9829	3331.95	-0.53697	3331.95	-0.52948																																	80.8	1123	80.8	1030
3332.05	0	3332.05	25.0765	3332.05	-16.8301	3332.05	-14.3308	3332.05	-5.9276	3332.05	-0.53678	3332.05	-0.52964																																	80.7	1125	80.7	1055
3332.14	0	3332.14	20.7402	3332.14	-17.2708	3332.14	-12.8507	3332.14	-5.25934	3332.14	-0.53641	3332.14	-0.52954																																	80.6	1015	80.6	1008
3332.24	0	3332.24	17.0786	3332.24	-16.2062	3332.24	-12.873	3332.24	-5.68258	3332.24	-0.53602	3332.24	-0.52911																																	80.5	1088	80.5	1034
3332.34	0	3332.34	17.5789	3332.34	-13.8898	3332.34	-14.1196	3332.34	-6.40844	3332.34	-0.53577	3332.34	-0.52831																																	80.4	1048	80.4	1099
3332.44	0	3332.44	18.5481	3332.44	-13.2624	3332.44	-13.057	3332.44	-7.54058	3332.44	-0.5357	3332.44	-0.52718																																	80.3	1059	80.3	1021
3332.53	0	3332.53	18.7361	3332.53	-14.1234	3332.53	-11.4122	3332.53	-10.0274	3332.53	-0.53572	3332.53	-0.52588																																	80.2	1063	80.2	1055
3332.63	0	3332.63	21.1851	3332.63	-15.441	3332.63	-13.9459	3332.63	-10.9995	3332.63	-0.53573	3332.63	-0.52468																																	80.1	1018	80.1	1025
3332.73	0	3332.73	24.477	3332.73	-16.7698	3332.73	-18.6908	3332.73	-9.45221	3332.73	-0.5357	3332.73	-0.5239																																	80	1079	80	1045
3332.83	0	3332.83	27.3103	3332.83	-17.5794	3332.83	-21.4195	3332.83	-7.52655	3332.83	-0.53566	3332.83	-0.52372																																	79.9	1019	79.9	949
3332.93	0	3332.93	28.8091	3332.93	-17.1867	3332.93	-20.5843	3332.93	-7.01679	3332.93	-0.53569	3332.93	-0.52414																																	79.8	1106	79.8	1000
3333.02	0	3333.02	27.7841	3333.02	-15.9737	3333.02	-20.6227	3333.02	-6.91077	3333.02	-0.53583	3333.02	-0.52498																																	79.7	1084	79.7	1030
3333.12	0	3333.12	26.8822	3333.12	-13.3098	3333.12	-20.8748	3333.12	-5.60399	3333.12	-0.53608	3333.12	-0.52603																																	79.6	1063	79.6	991
3333.22	0	3333.22	26.925	3333.22	-12.0832	3333.22	-18.0372	3333.22	-4.69346	3333.22	-0.53637	3333.22	-0.52714																																	79.5	985	79.5	971
3333.32	0	3333.32	25.3372	3333.32	-12.5817	3333.32	-16.6496	3333.32	-5.69652	3333.32	-0.53655	3333.32	-0.5282																																	79.4	1016	79.4	914
3333.41	0	3333.41	21.931	3333.41	-13.4369	3333.41	-17.0606	3333.41	-5.21526	3333.41	-0.53652	3333.41	-0.52914																																	79.3	1036	79.3	1043
3333.51	0	3333.51	19.1606	3333.51	-15.2898	3333.51	-17.2037	3333.51	-1.48512	3333.51	-0.53623	3333.51	-0.52987																																	79.2	975	79.2	1031
3333.61	0	3333.61	19.4596	3333.61	-15.6394	3333.61	-18.3702	3333.61	0.95311	3333.61	-0.53577	3333.61	-0.53035																																	79.1	1060	79.1	1006
3333.71	0	3333.71	21.0668	3333.71	-13.7964	3333.71	-19.891	3333.71	-2.16886	3333.71	-0.53533	3333.71	-0.53056																																	79	1055	79	994
3333.81	0	3333.81	23.8272	3333.81	-11.9111	3333.81	-20.2938	3333.81	-4.5047	3333.81	-0.53506	3333.81	-0.53044																																	78.9	980	78.9	1043
3333.9	0	3333.9	26.4893	3333.9	-10.3226	3333.9	-21.3106	3333.9	-4.23794	3333.9	-0.53502	3333.9	-0.52999																																	78.8	1050	78.8	988
3334	0	3334	24.4194	3334	-9.92979	3334	-19.6944	3334	-2.60163	3334	-0.53512	3334	-0.52929																																	78.7	925	78.7	970
3334.1	0	3334.1	19.0059	3334.1	-9.89827	3334.1	-18.0033	3334.1	-0.74831	3334.1	-0.53518	3334.1	-0.52854																																	78.6	964	78.6	994
3334.2	0	3334.2	17.3899	3334.2	-11.3036	3334.2	-18.9681	3334.2	-1.65251	3334.2	-0.53501	3334.2	-0.52792																																	78.5	1015	78.5	1004
3334.29	0	3334.29	18.716	3334.29	-12.0656	3334.29	-19.9239	3334.29	-3.72826	3334.29	-0.53456	3334.29	-0.52751																																	78.4	1034	78.4	998
3334.39	0	3334.39	19.5646	3334.39	-12.262	3334.39	-20.7615	3334.39	-3.92003	3334.39	-0.53396	3334.39	-0.52732																																	78.3	1001	78.3	1025
3334.49	0	3334.49	20.9559	3334.49	-13.4093	3334.49	-20.1864	3334.49	-2.69253	3334.49	-0.53346	3334.49	-0.52734																																	78.2	1023	78.2	973
3334.59	0	3334.59	22.6218	3334.59	-13.5054	3334.59	-18.0597	3334.59	-1.3055	3334.59	-0.53327	3334.59	-0.5276																																	78.1	1048	78.1	949
3334.69	0	3334.69	23.5334	3334.69	-12.5778	3334.69	-16.5591	3334.69	-2.41112	3334.69	-0.53344	3334.69	-0.52817																																	78	971	78	1024
3334.78	0	3334.78	23.9866	3334.78	-10.6704	3334.78	-15.8124	3334.78	-4.24455	3334.78	-0.5339	3334.78	-0.5291
3334.88	0	3334.88	24.9955	3334.88	-11.5267	3334.88	-15.3451	3334.88	-4.10995	3334.88	-0.53452	3334.88	-0.53031
3334.98	0	3334.98	26.1691	3334.98	-13.5018	3334.98	-15.0832	3334.98	-5.67554	3334.98	-0.53517	3334.98	-0.53166
3335.08	0	3335.08	26.6451	3335.08	-14.7365	3335.08	-15.0861	3335.08	-7.37037	3335.08	-0.53576	3335.08	-0.53288
3335.17	0	3335.17	26.7213	3335.17	-17.1655	3335.17	-15.1465	3335.17	-7.26119	3335.17	-0.53617	3335.17	-0.53368
3335.27	0	3335.27	26.8186	3335.27	-17.4504	3335.27	-16.8805	3335.27	-7.98924	3335.27	-0.53636	3335.27	-0.5339
3335.37	0	3335.37	28.2403	3335.37	-15.5227	3335.37	-19.4338	3335.37	-8.29201	3335.37	-0.53638	3335.37	-0.53356
3335.47	0	3335.47	29.853	3335.47	-14.0827	3335.47	-20.6507	3335.47	-6.04616	3335.47	-0.53639	3335.47	-0.53289
3335.57	0	3335.57	28.6169	3335.57	-14.1286	3335.57	-19.5426	3335.57	-5.81676	3335.57	-0.53652	3335.57	-0.53221
3335.66	0	3335.66	27.7547	3335.66	-13.2343	3335.66	-17.5284	3335.66	-6.55849	3335.66	-0.5368	3335.66	-0.53169
3335.76	0	3335.76	28.9093	3335.76	-10.8755	3335.76	-17.1064	3335.76	-5.88301	3335.76	-0.53709	3335.76	-0.53133
3335.86	0	3335.86	28.6926	3335.86	-10.8477	3335.86	-19.4854	3335.86	-5.72932	3335.86	-0.53726	3335.86	-0.53103
3335.96	0	3335.96	26.7458	3335.96	-13.7837	3335.96	-20.7448	3335.96	-6.16713	3335.96	-0.53729	3335.96	-0.53073
3336.05	0	3336.05	26.5878	3336.05	-15.4594	3336.05	-19.3737	3336.05	-5.49871	3336.05	-0.53728	3336.05	-0.53038
3336.15	0	3336.15	26.5552	3336.15	-13.3493	3336.15	-19.2055	3336.15	-6.26536	3336.15	-0.53728	3336.15	-0.52998
3336.25	0	3336.25	26.6001	3336.25	-11.7414	3336.25	-19.3718	3336.25	-6.36323	3336.25	-0.53718	3336.25	-0.52951
3336.35	0	3336.35	26.4899	3336.35	-11.9651	3336.35	-16.8817	3336.35	-4.45183	3336.35	-0.53678	3336.35	-0.52898
3336.44	0	3336.44	24.8566	3336.44	-11.8328	3336.44	-14.2635	3336.44	-2.08896	3336.44	-0.536	3336.44	-0.52848
3336.54	0	3336.54	22.6127	3336.54	-10.4894	3336.54	-14.9615	3336.54	-3.02886	3336.54	-0.53502	3336.54	-0.52812
3336.64	0	3336.64	23.4579	3336.64	-8.66133	3336.64	-16.6471	3336.64	-4.02676	3336.64	-0.53416	3336.64	-0.52797
3336.74	0	3336.74	26.277	3336.74	-7.86519	3336.74	-16.9123	3336.74	-2.24368	3336.74	-0.5337	3336.74	-0.52797
3336.84	0	3336.84	26.4804	3336.84	-8.8145	3336.84	-16.1134	3336.84	-1.7058	3336.84	-0.53372	3336.84	-0.52801
3336.93	0	3336.93	26.9214	3336.93	-10.7722	3336.93	-16.1814	3336.93	-1.98255	3336.93	-0.53408	3336.93	-0.52797
3337.03	0	3337.03	29.9336	3337.03	-13.3042	3337.03	-16.9163	3337.03	-0.86859	3337.03	-0.53451	3337.03	-0.5278
3337.13	0	3337.13	29.474	3337.13	-16.0845	3337.13	-16.3564	3337.13	-0.78424	3337.13	-0.5348	3337.13	-0.52748
3337.23	0	3337.23	26.3556	3337.23	-17.6377	3337.23	-15.9261	3337.23	-3.22655	3337.23	-0.53492	3337.23	-0.52705
3337.32	0	3337.32	24.6885	3337.32	-15.891	3337.32	-15.4181	3337.32	-5.43792	3337.32	-0.53507	3337.32	-0.52664
3337.42	0	3337.42	23.6538	3337.42	-14.6831	3337.42	-15.569	3337.42	-5.25121	3337.42	-0.53542	3337.42	-0.5265
3337.52	0	3337.52	24.1633	3337.52	-15.0215	3337.52	-17.3285	3337.52	-3.58401	3337.52	-0.53602	3337.52	-0.5268
3337.62	0	3337.62	26.0062	3337.62	-15.5242	3337.62	-18.4092	3337.62	-1.05811	3337.62	-0.53672	3337.62	-0.52752
3337.72	0	3337.72	27.055	3337.72	-16.3107	3337.72	-18.6838	3337.72	-1.09299	3337.72	-0.53735	3337.72	-0.52839
3337.81	0	3337.81	26.3298	3337.81	-17.3134	3337.81	-18.069	3337.81	-2.80444	3337.81	-0.53784	3337.81	-0.52906
3337.91	0	3337.91	25.1394	3337.91	-18.3083	3337.91	-18.018	3337.91	-4.71483	3337.91	-0.53824	3337.91	-0.52937
3338.01	0	3338.01	27.1895	3338.01	-15.7393	3338.01	-19.0525	3338.01	-5.69653	3338.01	-0.53867	3338.01	-0.52936
3338.11	0	3338.11	28.0451	3338.11	-11.9426	3338.11	-17.7079	3338.11	-4.39543	3338.11	-0.53922	3338.11	-0.52926
3338.2	0	3338.2	26.7292	3338.2	-11.7839	3338.2	-14.5106	3338.2	-2.77134	3338.2	-0.53991	3338.2	-0.52918
3338.3	0	3338.3	27.2895	3338.3	-13.1628	3338.3	-13.8173	3338.3	-2.1854	3338.3	-0.54061	3338.3	-0.52916
3338.4	0	3338.4	29.0748	3338.4	-12.55	3338.4	-13.7131	3338.4	-3.61814	3338.4	-0.5411	3338.4	-0.5292
3338.5	0	3338.5	30.1025	3338.5	-10.7385	3338.5	-12.3899	3338.5	-5.04201	3338.5	-0.54118	3338.5	-0.52935
3338.6	0	3338.6	27.9406	3338.6	-10.0996	3338.6	-12.5447	3338.6	-4.83604	3338.6	-0.54079	3338.6	-0.52965
3338.69	0	3338.69	26.0215	3338.69	-12.2661	3338.69	-13.7348	3338.69	-4.14438	3338.69	-0.54004	3338.69	-0.53005
3338.79	0	3338.79	26.3123	3338.79	-15.1833	3338.79	-14.8579	3338.79	-3.02276	3338.79	-0.53918	3338.79	-0.53033
3338.89	0	3338.89	26.8354	3338.89	-14.8531	3338.89	-16.5423	3338.89	-3.24159	3338.89	-0.53843	3338.89	-0.53029
3338.99	0	3338.99	28.6303	3338.99	-12.1397	3338.99	-17.5937	3338.99	-6.11048	3338.99	-0.5379	3338.99	-0.52987
3339.08	0	3339.08	31.2371	3339.08	-9.04592	3339.08	-16.339	3339.08	-8.43219	3339.08	-0.53757	3339.08	-0.52922
3339.18	0	3339.18	33.1237	3339.18	-7.51531	3339.18	-17.4451	3339.18	-8.31715	3339.18	-0.53739	3339.18	-0.52857
3339.28	0	3339.28	32.6186	3339.28	-7.67353	3339.28	-20.6512	3339.28	-7.07806	3339.28	-0.53727	3339.28	-0.5281
3339.38	0	3339.38	32.362	3339.38	-8.18014	3339.38	-21.9082	3339.38	-5.80086	3339.38	-0.53719	3339.38	-0.52792
3339.48	0	3339.48	32.9841	3339.48	-9.80351	3339.48	-21.5249	3339.48	-5.19867	3339.48	-0.53714	3339.48	-0.52801
3339.57	0	3339.57	33.4124	3339.57	-11.5592	3339.57	-18.5843	3339.57	-4.96482	3339.57	-0.53714	3339.57	-0.52829
3339.67	0	3339.67	33.4384	3339.67	-13.2158	3339.67	-15.2793	3339.67	-3.35861	3339.67	-0.53718	3339.67	-0.52864
3339.77	0	3339.77	31.4536	3339.77	-15.1968	3339.77	-13.5289	3339.77	-0.87414	3339.77	-0.53723	3339.77	-0.52896
3339.87	0	3339.87	29.1905	3339.87	-16.0243	3339.87	-13.0408	3339.87	-0.09743	3339.87	-0.53721	3339.87	-0.52919
3339.96	0	3339.96	28.5889	3339.96	-16.0892	3339.96	-13.5642	3339.96	-1.811	3339.96	-0.53707	3339.96	-0.52931
3340.06	0	3340.06	28.3147	3340.06	-17.3665	3340.06	-14.1899	3340.06	-4.98721	3340.06	-0.53674	3340.06	-0.52925
3340.16	0	3340.16	29.0046	3340.16	-18.6003	3340.16	-15.9931	3340.16	-6.51486	3340.16	-0.5362	3340.16	-0.52898
3340.26	0	3340.26	30.3918	3340.26	-16.7939	3340.26	-19.0148	3340.26	-5.6512	3340.26	-0.5355	3340.26	-0.52851
3340.35	0	3340.35	30.8119	3340.35	-13.297	3340.35	-19.937	3340.35	-4.89989	3340.35	-0.53477	3340.35	-0.52801
3340.45	0	3340.45	30.6928	3340.45	-12.8485	3340.45	-18.223	3340.45	-4.51767	3340.45	-0.53411	3340.45	-0.52769
3340.55	0	3340.55	30.171	3340.55	-13.7301	3340.55	-16.1483	3340.55	-4.84195	3340.55	-0.5336	3340.55	-0.52766
3340.65	0	3340.65	28.3574	3340.65	-13.9806	3340.65	-15.4603	3340.65	-3.7666	3340.65	-0.53329	3340.65	-0.52789
3340.75	0	3340.75	26.9483	3340.75	-14.1136	3340.75	-14.6719	3340.75	-1.4273	3340.75	-0.53327	3340.75	-0.52816
3340.84	0	3340.84	27.4718	3340.84	-12.8736	3340.84	-14.7928	3340.84	-1.06307	3340.84	-0.53371	3340.84	-0.52831
3340.94	0	3340.94	29.0356	3340.94	-12.1407	3340.94	-15.996	3340.94	-2.92691	3340.94	-0.5347	3340.94	-0.52822
3341.04	0	3341.04	30.0098	3341.04	-13.6483	3341.04	-16.4989	3341.04	-4.37872	3341.04	-0.53617	3341.04	-0.52792
3341.14	0	3341.14	30.6889	3341.14	-13.8661	3341.14	-17.0865	3341.14	-4.25661	3341.14	-0.53782	3341.14	-0.52748
3341.23	0	3341.23	31.2296	3341.23	-12.5716	3341.23	-18.7107	3341.23	-3.71438	3341.23	-0.53927	3341.23	-0.52704
3341.33	0	3341.33	29.455	3341.33	-13.4671	3341.33	-20.0454	3341.33	-3.92599	3341.33	-0.54029	3341.33	-0.52673
3341.43	0	3341.43	27.5767	3341.43	-14.8959	3341.43	-18.7612	3341.43	-2.97165	3341.43	-0.54085	3341.43	-0.5267
3341.53	0	3341.53	28.6778	3341.53	-14.5114	3341.53	-15.592	3341.53	-1.81642	3341.53	-0.54105	3341.53	-0.52703
3341.63	0	3341.63	32.0296	3341.63	-13.8635	3341.63	-14.0536	3341.63	-3.88318	3341.63	-0.54102	3341.63	-0.52764
3341.72	0	3341.72	33.9273	3341.72	-12.2267	3341.72	-16.2838	3341.72	-6.18498	3341.72	-0.54081	3341.72	-0.52835
3341.82	0	3341.82	32.1044	3341.82	-10.3474	3341.82	-17.7897	3341.82	-4.82354	3341.82	-0.54045	3341.82	-0.52893
3341.92	0	3341.92	29.9466	3341.92	-11.1589	3341.92	-18.0355	3341.92	-2.09782	3341.92	-0.53995	3341.92	-0.5293
3342.02	0	3342.02	30.4681	3342.02	-12.8264	3342.02	-18.4349	3342.02	-0.54228	3342.02	-0.53943	3342.02	-0.52948
3342.11	0	3342.11	31.229	3342.11	-13.1222	3342.11	-18.1951	3342.11	-0.84142	3342.11	-0.53906	3342.11	-0.52956
3342.21	0	3342.21	30.2653	3342.21	-12.888	3342.21	-17.4832	3342.21	-2.49843	3342.21	-0.53905	3342.21	-0.52957
3342.31	0	3342.31	29.7489	3342.31	-14.0018	3342.31	-16.0674	3342.31	-4.59282	3342.31	-0.53949	3342.31	-0.52943
3342.41	0	3342.41	29.238	3342.41	-14.6617	3342.41	-14.4144	3342.41	-7.0097	3342.41	-0.54028	3342.41	-0.52907
3342.51	0	3342.51	29.1092	3342.51	-14.0132	3342.51	-13.6304	3342.51	-7.35655	3342.51	-0.54111	3342.51	-0.52854
3342.6	0	3342.6	29.0846	3342.6	-12.7296	3342.6	-14.5713	3342.6	-6.22697	3342.6	-0.54166	3342.6	-0.52803
3342.7	0	3342.7	28.472	3342.7	-10.1884	3342.7	-15.9868	3342.7	-4.71959	3342.7	-0.54176	3342.7	-0.52778
3342.8	0	3342.8	29.1154	3342.8	-8.7183	3342.8	-15.9083	3342.8	-3.32664	3342.8	-0.54148	3342.8	-0.52792
3342.9	0	3342.9	29.5156	3342.9	-11.7464	3342.9	-14.8455	3342.9	-2.84398	3342.9	-0.54102	3342.9	-0.52838
3342.99	0	3342.99	29.6874	3342.99	-15.6021	3342.99	-13.8845	3342.99	-4.16658	3342.99	-0.54057	3342.99	-0.52895
3343.09	0	3343.09	30.1351	3343.09	-15.5399	3343.09	-13.3567	3343.09	-5.74416	3343.09	-0.54016	3343.09	-0.5294
3343.19	0	3343.19	29.7838	3343.19	-14.9017	3343.19	-14.7881	3343.19	-4.35814	3343.19	-0.5398	3343.19	-0.5296
3343.29	0	3343.29	30.5098	3343.29	-15.3627	3343.29	-17.0771	3343.29	-1.41542	3343.29	-0.53946	3343.29	-0.52953
3343.39	0	3343.39	32.7097	3343.39	-13.6685	3343.39	-18.4978	3343.39	-1.30062	3343.39	-0.53912	3343.39	-0.5293
3343.48	0	3343.48	32.8843	3343.48	-11.7669	3343.48	-18.8943	3343.48	-4.2958	3343.48	-0.53872	3343.48	-0.52906
3343.58	0	3343.58	31.3881	3343.58	-11.568	3343.58	-18.2614	3343.58	-6.49016	3343.58	-0.53821	3343.58	-0.52897
3343.68	0	3343.68	29.8423	3343.68	-10.8475	3343.68	-17.2272	3343.68	-5.26484	3343.68	-0.53768	3343.68	-0.52911
3343.78	0	3343.78	27.4346	3343.78	-9.5378	3343.78	-16.1511	3343.78	-2.87226	3343.78	-0.53728	3343.78	-0.52943
3343.87	0	3343.87	26.8096	3343.87	-8.79147	3343.87	-16.6862	3343.87	-2.78151	3343.87	-0.53716	3343.87	-0.52975
3343.97	0	3343.97	29.7118	3343.97	-9.36972	3343.97	-16.6318	3343.97	-4.00941	3343.97	-0.53729	3343.97	-0.52997
3344.07	0	3344.07	32.9746	3344.07	-11.3614	3344.07	-15.3332	3344.07	-4.22786	3344.07	-0.5375	3344.07	-0.53013
3344.17	0	3344.17	33.5841	3344.17	-11.7669	3344.17	-16.1018	3344.17	-2.77634	3344.17	-0.53756	3344.17	-0.53046
3344.26	0	3344.26	33.2626	3344.26	-10.7117	3344.26	-17.3066	3344.26	-1.85453	3344.26	-0.53736	3344.26	-0.53111
3344.36	0	3344.36	34.314	3344.36	-10.7053	3344.36	-17.1589	3344.36	-2.55065	3344.36	-0.53696	3344.36	-0.53205
3344.46	0	3344.46	33.9878	3344.46	-11.3359	3344.46	-16.4125	3344.46	-1.84709	3344.46	-0.5366	3344.46	-0.53308
3344.56	0	3344.56	31.4812	3344.56	-13.29	3344.56	-15.3761	3344.56	-0.67211	3344.56	-0.53645	3344.56	-0.53396
3344.66	0	3344.66	29.4248	3344.66	-16.3499	3344.66	-14.0588	3344.66	-1.5568	3344.66	-0.53655	3344.66	-0.53453
3344.75	0	3344.75	30.1939	3344.75	-16.5704	3344.75	-14.4803	3344.75	-2.20304	3344.75	-0.53675	3344.75	-0.53471
3344.85	0	3344.85	32.9224	3344.85	-14.4116	3344.85	-16.8383	3344.85	-1.49018	3344.85	-0.53691	3344.85	-0.53446
3344.95	0	3344.95	34.6354	3344.95	-12.4786	3344.95	-18.3734	3344.95	-1.94364	3344.95	-0.53702	3344.95	-0.5338
3345.05	0	3345.05	34.3896	3345.05	-10.4172	3345.05	-18.2357	3345.05	-3.1113	3345.05	-0.53722	3345.05	-0.53291
3345.14	0	3345.14	31.8095	3345.14	-7.72389	3345.14	-16.9083	3345.14	-4.42158	3345.14	-0.53764	3345.14	-0.53205
3345.24	0	3345.24	29.9101	3345.24	-7.55089	3345.24	-14.5478	3345.24	-5.95488	3345.24	-0.53823	3345.24	-0.53142
3345.34	0	3345.34	30.2116	3345.34	-9.99358	3345.34	-12.7657	3345.34	-7.23041	3345.34	-0.5388	3345.34	-0.53106
3345.44	0	3345.44	30.3762	3345.44	-12.5256	3345.44	-13.0392	3345.44	-6.74086	3345.44	-0.53913	3345.44	-0.53094
3345.54	0	3345.54	30.0061	3345.54	-14.0851	3345.54	-14.3713	3345.54	-4.98559	3345.54	-0.53916	3345.54	-0.531
3345.63	0	3345.63	31.5909	3345.63	-13.0712	3345.63	-16.1083	3345.63	-4.82996	3345.63	-0.53899	3345.63	-0.53123
3345.73	0	3345.73	33.8344	3345.73	-11.2124	3345.73	-16.9384	3345.73	-5.78113	3345.73	-0.53884	3345.73	-0.53158
3345.83	0	3345.83	34.2251	3345.83	-10.9411	3345.83	-15.7248	3345.83	-4.79939	3345.83	-0.53885	3345.83	-0.53195
3345.93	0	3345.93	32.1752	3345.93	-11.2842	3345.93	-14.9368	3345.93	-2.72914	3345.93	-0.53907	3345.93	-0.53223
3346.02	0	3346.02	30.92	3346.02	-11.5133	3346.02	-17.9356	3346.02	-1.03997	3346.02	-0.5394	3346.02	-0.53237
3346.12	0	3346.12	31.7122	3346.12	-13.2446	3346.12	-20.8625	3346.12	1.42341	3346.12	-0.53969	3346.12	-0.5324
3346.22	0	3346.22	30.555	3346.22	-15.7223	3346.22	-19.3827	3346.22	0.5279	3346.22	-0.53988	3346.22	-0.5324
3346.32	0	3346.32	29.5983	3346.32	-17.046	3346.32	-16.286	3346.32	-3.83192	3346.32	-0.53998	3346.32	-0.53242
3346.42	0	3346.42	30.9384	3346.42	-16.9617	3346.42	-14.2941	3346.42	-7.73892	3346.42	-0.53999	3346.42	-0.53252
3346.51	0	3346.51	31.5731	3346.51	-16.2278	3346.51	-13.7297	3346.51	-8.10379	3346.51	-0.53993	3346.51	-0.53278
3346.61	0	3346.61	30.9089	3346.61	-14.1786	3346.61	-15.287	3346.61	-4.03176	3346.61	-0.5398	3346.61	-0.53326
3346.71	0	3346.71	29.3387	3346.71	-11.5748	3346.71	-15.4898	3346.71	-0.3594	3346.71	-0.53965	3346.71	-0.53388
3346.81	0	3346.81	28.6779	3346.81	-11.3554	3346.81	-13.1199	3346.81	0.68034	3346.81	-0.53957	3346.81	-0.53444
3346.9	0	3346.9	29.5564	3346.9	-13.1677	3346.9	-12.2398	3346.9	1.11334	3346.9	-0.53961	3346.9	-0.53474
3347	0	3347	31.7423	3347	-15.4875	3347	-13.552	3347	-0.0106	3347	-0.53972	3347	-0.53466
3347.1	0	3347.1	32.2039	3347.1	-17.0865	3347.1	-14.8296	3347.1	-4.03443	3347.1	-0.53982	3347.1	-0.53425
3347.2	0	3347.2	30.9469	3347.2	-17.1655	3347.2	-13.9313	3347.2	-6.82098	3347.2	-0.5398	3347.2	-0.53368
3347.3	0	3347.3	30.8675	3347.3	-17.0465	3347.3	-12.9103	3347.3	-6.24014	3347.3	-0.53966	3347.3	-0.53314
3347.39	0	3347.39	31.7959	3347.39	-16.499	3347.39	-14.2901	3347.39	-5.03711	3347.39	-0.53947	3347.39	-0.53275
3347.49	0	3347.49	32.3293	3347.49	-14.4131	3347.49	-16.0504	3347.49	-5.23227	3347.49	-0.53937	3347.49	-0.53257
3347.59	0	3347.59	30.7337	3347.59	-11.8228	3347.59	-17.6379	3347.59	-5.91733	3347.59	-0.53947	3347.59	-0.53258
3347.69	0	3347.69	29.2488	3347.69	-10.8152	3347.69	-19.9358	3347.69	-5.59045	3347.69	-0.53979	3347.69	-0.53276
3347.78	0	3347.78	30.6897	3347.78	-10.7414	3347.78	-20.3135	3347.78	-4.87993	3347.78	-0.54019	3347.78	-0.5331
3347.88	0	3347.88	34.1422	3347.88	-10.8841	3347.88	-18.8044	3347.88	-4.45827	3347.88	-0.54049	3347.88	-0.53353
3347.98	0	3347.98	36.6855	3347.98	-11.8604	3347.98	-17.9666	3347.98	-3.47406	3347.98	-0.54055	3347.98	-0.53394
3348.08	0	3348.08	35.668	3348.08	-12.6837	3348.08	-17.4084	3348.08	-3.51527	3348.08	-0.54035	3348.08	-0.53426
3348.17	0	3348.17	33.5011	3348.17	-13.4566	3348.17	-16.6422	3348.17	-6.47868	3348.17	-0.53997	3348.17	-0.53449
3348.27	0	3348.27	32.242	3348.27	-13.5858	3348.27	-16.8548	3348.27	-9.97187	3348.27	-0.53953	3348.27	-0.53473
3348.37	0	3348.37	30.6053	3348.37	-13.0023	3348.37	-16.9424	3348.37	-10.1949	3348.37	-0.53912	3348.37	-0.535
3348.47	0	3348.47	30.6975	3348.47	-12.4119	3348.47	-16.3712	3348.47	-7.88457	3348.47	-0.53875	3348.47	-0.53519
3348.57	0	3348.57	32.4637	3348.57	-10.9663	3348.57	-14.9965	3348.57	-6.29859	3348.57	-0.53847	3348.57	-0.53515
3348.66	0	3348.66	33.0786	3348.66	-9.9159	3348.66	-14.0319	3348.66	-4.37208	3348.66	-0.53827	3348.66	-0.53476
3348.76	0	3348.76	32.3115	3348.76	-10.8056	3348.76	-15.871	3348.76	-1.66819	3348.76	-0.5381	3348.76	-0.53409
3348.86	0	3348.86	31.3874	3348.86	-11.3044	3348.86	-17.7984	3348.86	-0.45854	3348.86	-0.53784	3348.86	-0.53338
3348.96	0	3348.96	31.5556	3348.96	-9.44635	3348.96	-16.7176	3348.96	-1.83039	3348.96	-0.53739	3348.96	-0.53283
3349.05	0	3349.05	31.8283	3349.05	-8.25146	3349.05	-15.0433	3349.05	-4.08268	3349.05	-0.53677	3349.05	-0.53251
3349.15	0	3349.15	32.1162	3349.15	-10.3507	3349.15	-15.5257	3349.15	-3.94912	3349.15	-0.53613	3349.15	-0.53235
3349.25	0	3349.25	32.7563	3349.25	-12.5635	3349.25	-17.0205	3349.25	-3.85092	3349.25	-0.53568	3349.25	-0.53223
3349.35	0	3349.35	32.9799	3349.35	-13.5286	3349.35	-16.4698	3349.35	-3.99849	3349.35	-0.53549	3349.35	-0.53213
3349.45	0	3349.45	33.0228	3349.45	-14.2735	3349.45	-13.6509	3349.45	-1.86356	3349.45	-0.53547	3349.45	-0.53207
3349.54	0	3349.54	34.269	3349.54	-13.6509	3349.54	-10.0158	3349.54	0.09586	3349.54	-0.53547	3349.54	-0.53201
3349.64	0	3349.64	35.603	3349.64	-13.6349	3349.64	-8.80889	3349.64	0.87855	3349.64	-0.53546	3349.64	-0.53189
3349.74	0	3349.74	34.1266	3349.74	-15.5095	3349.74	-11.4908	3349.74	0.82487	3349.74	-0.53549	3349.74	-0.53162
3349.84	0	3349.84	29.8279	3349.84	-16.1586	3349.84	-14.406	3349.84	0.65786	3349.84	-0.53562	3349.84	-0.53122
3349.93	0	3349.93	24.5228	3349.93	-14.4328	3349.93	-16.3854	3349.93	1.47853	3349.93	-0.53583	3349.93	-0.53083
3350.03	0	3350.03	22.9408	3350.03	-12.9498	3350.03	-18.6728	3350.03	2.45536	3350.03	-0.53608	3350.03	-0.53058
3350.13	0	3350.13	25.456	3350.13	-12.0563	3350.13	-20.0762	3350.13	1.70737	3350.13	-0.53634	3350.13	-0.53054
3350.23	0	3350.23	27.1931	3350.23	-11.4964	3350.23	-19.913	3350.23	-0.44865	3350.23	-0.53659	3350.23	-0.53065
3350.33	0	3350.33	27.5359	3350.33	-12.3657	3350.33	-18.8138	3350.33	-1.26894	3350.33	-0.53673	3350.33	-0.53078
3350.42	0	3350.42	29.5786	3350.42	-13.0237	3350.42	-16.8571	3350.42	-1.80117	3350.42	-0.53668	3350.42	-0.53083
3350.52	0	3350.52	32.6548	3350.52	-11.7942	3350.52	-14.5337	3350.52	-3.58174	3350.52	-0.53637	3350.52	-0.53074
3350.62	0	3350.62	34.5652	3350.62	-10.5516	3350.62	-14.0803	3350.62	-4.8266	3350.62	-0.53591	3350.62	-0.53055
3350.72	0	3350.72	35.0998	3350.72	-11.1233	3350.72	-15.9454	3350.72	-5.28298	3350.72	-0.53551	3350.72	-0.53035
3350.81	0	3350.81	34.5371	3350.81	-11.3087	3350.81	-17.5088	3350.81	-6.01892	3350.81	-0.53542	3350.81	-0.53022
3350.91	0	3350.91	33.2491	3350.91	-10.9879	3350.91	-17.7459	3350.91	-6.63718	3350.91	-0.53572	3350.91	-0.53014
3351.01	0	3351.01	34.054	3351.01	-12.6417	3351.01	-17.4403	3351.01	-6.55319	3351.01	-0.53634	3351.01	-0.53002
3351.11	0	3351.11	35.8245	3351.11	-15.22	3351.11	-16.887	3351.11	-4.8748	3351.11	-0.53706	3351.11	-0.52977
3351.21	0	3351.21	35.0104	3351.21	-16.001	3351.21	-16.0782	3351.21	-3.43504	3351.21	-0.53773	3351.21	-0.52946
3351.3	0	3351.3	32.172	3351.3	-14.6677	3351.3	-15.3027	3351.3	-2.94633	3351.3	-0.53828	3351.3	-0.52926
3351.4	0	3351.4	28.8459	3351.4	-12.6706	3351.4	-14.2928	3351.4	-3.55981	3351.4	-0.53875	3351.4	-0.52937
3351.5	0	3351.5	27.2719	3351.5	-12.5882	3351.5	-14.7073	3351.5	-6.83297	3351.5	-0.53911	3351.5	-0.5298
3351.6	0	3351.6	29.4115	3351.6	-14.2386	3351.6	-15.8356	3351.6	-9.32409	3351.6	-0.53924	3351.6	-0.5304
3351.69	0	3351.69	31.4961	3351.69	-16.0761	3351.69	-16.1684	3351.69	-7.05315	3351.69	-0.53894	3351.69	-0.53093
3351.79	0	3351.79	30.3233	3351.79	-15.8349	3351.79	-16.6925	3351.79	-4.48046	3351.79	-0.53816	3351.79	-0.53128
3351.89	0	3351.89	29.3914	3351.89	-13.3062	3351.89	-18.2681	3351.89	-6.15193	3351.89	-0.537	3351.89	-0.53145
3351.99	0	3351.99	30.9373	3351.99	-11.6281	3351.99	-19.5195	3351.99	-8.93036	3351.99	-0.53571	3351.99	-0.53157
3352.09	0	3352.09	33.142	3352.09	-12.0249	3352.09	-19.626	3352.09	-8.62067	3352.09	-0.53451	3352.09	-0.53172
3352.18	0	3352.18	34.0422	3352.18	-13.6141	3352.18	-19.0761	3352.18	-5.99006	3352.18	-0.53354	3352.18	-0.53195
3352.28	0	3352.28	33.0262	3352.28	-15.7288	3352.28	-19.7962	3352.28	-4.75208	3352.28	-0.53279	3352.28	-0.53222
3352.38	0	3352.38	30.8775	3352.38	-17.6505	3352.38	-21.0074	3352.38	-5.06323	3352.38	-0.53221	3352.38	-0.53252
3352.48	0	3352.48	29.7726	3352.48	-17.6779	3352.48	-21.4253	3352.48	-5.84627	3352.48	-0.53185	3352.48	-0.53288
3352.57	0	3352.57	29.7025	3352.57	-16.2207	3352.57	-21.837	3352.57	-7.04049	3352.57	-0.53183	3352.57	-0.53334
3352.67	0	3352.67	31.0404	3352.67	-15.2528	3352.67	-20.6696	3352.67	-7.03407	3352.67	-0.53222	3352.67	-0.53384
3352.77	0	3352.77	33.8416	3352.77	-13.8273	3352.77	-16.7711	3352.77	-5.69502	3352.77	-0.533	3352.77	-0.53417
3352.87	0	3352.87	34.8854	3352.87	-11.5693	3352.87	-13.4816	3352.87	-2.62448	3352.87	-0.53403	3352.87	-0.53413
3352.96	0	3352.96	32.8474	3352.96	-9.86728	3352.96	-12.538	3352.96	1.64086	3352.96	-0.53514	3352.96	-0.53363
3353.06	0	3353.06	30.2632	3353.06	-8.29981	3353.06	-12.5402	3353.06	3.99952	3353.06	-0.53621	3353.06	-0.53278
3353.16	0	3353.16	30.0835	3353.16	-7.22797	3353.16	-13.0083	3353.16	2.94607	3353.16	-0.53716	3353.16	-0.53179
3353.26	0	3353.26	31.6704	3353.26	-6.05626	3353.26	-13.5788	3353.26	0.06435	3353.26	-0.53791	3353.26	-0.53089
3353.36	0	3353.36	32.096	3353.36	-4.85052	3353.36	-12.8416	3353.36	-1.06487	3353.36	-0.53841	3353.36	-0.53019
3353.45	0	3353.45	30.6181	3353.45	-4.67592	3353.45	-10.1497	3353.45	1.50686	3353.45	-0.53863	3353.45	-0.52972
3353.55	0	3353.55	28.7763	3353.55	-5.01239	3353.55	-8.20463	3353.55	4.09805	3353.55	-0.53863	3353.55	-0.5294
3353.65	0	3353.65	27.8825	3353.65	-5.38098	3353.65	-9.31245	3353.65	3.471	3353.65	-0.5385	3353.65	-0.52913
3353.75	0	3353.75	29.1221	3353.75	-7.27558	3353.75	-11.2149	3353.75	2.14348	3353.75	-0.53838	3353.75	-0.52882
3353.84	0	3353.84	31.1117	3353.84	-9.04493	3353.84	-12.3582	3353.84	1.73759	3353.84	-0.53833	3353.84	-0.52841
3353.94	0	3353.94	31.4981	3353.94	-8.80655	3353.94	-13.2167	3353.94	1.02158	3353.94	-0.53835	3353.94	-0.52792
3354.04	0	3354.04	31.0812	3354.04	-7.8615	3354.04	-13.7966	3354.04	0.69825	3354.04	-0.53837	3354.04	-0.52739
3354.14	0	3354.14	31.2079	3354.14	-8.14088	3354.14	-14.8764	3354.14	0.57771	3354.14	-0.53835	3354.14	-0.52686
3354.24	0	3354.24	31.849	3354.24	-8.70379	3354.24	-16.499	3354.24	-0.57198	3354.24	-0.53832	3354.24	-0.52633
3354.33	0	3354.33	31.5773	3354.33	-9.24558	3354.33	-18.6309	3354.33	-2.91122	3354.33	-0.53837	3354.33	-0.52575
3354.43	0	3354.43	30.0794	3354.43	-11.7142	3354.43	-20.5253	3354.43	-5.52153	3354.43	-0.5386	3354.43	-0.52514
3354.53	0	3354.53	28.6218	3354.53	-14.8586	3354.53	-19.5019	3354.53	-6.86326	3354.53	-0.53906	3354.53	-0.5246
3354.63	0	3354.63	28.4639	3354.63	-15.9695	3354.63	-16.6719	3354.63	-5.70546	3354.63	-0.53965	3354.63	-0.52433
3354.72	0	3354.72	28.7794	3354.72	-15.3168	3354.72	-14.4186	3354.72	-4.31756	3354.72	-0.54021	3354.72	-0.52443
3354.82	0	3354.82	27.5975	3354.82	-15.5733	3354.82	-14.3913	3354.82	-5.91474	3354.82	-0.5405	3354.82	-0.5249
3354.92	0	3354.92	25.4072	3354.92	-17.2453	3354.92	-16.9601	3354.92	-8.08109	3354.92	-0.54041	3354.92	-0.52568
3355.02	0	3355.02	23.7667	3355.02	-17.1848	3355.02	-20.0868	3355.02	-8.74047	3355.02	-0.53993	3355.02	-0.52665
3355.12	0	3355.12	22.6273	3355.12	-15.0479	3355.12	-21.1946	3355.12	-9.25214	3355.12	-0.53927	3355.12	-0.52764
3355.21	0	3355.21	21.9078	3355.21	-12.9555	3355.21	-20.8427	3355.21	-10.0158	3355.21	-0.53871	3355.21	-0.52841
3355.31	0	3355.31	20.79	3355.31	-11.8754	3355.31	-20.963	3355.31	-10.5313	3355.31	-0.53855	3355.31	-0.52874
3355.41	0	3355.41	19.7028	3355.41	-14.835	3355.41	-22.316	3355.41	-10.4756	3355.41	-0.53888	3355.41	-0.52853
3355.51	0	3355.51	19.8397	3355.51	-20.7497	3355.51	-24.1602	3355.51	-9.29066	3355.51	-0.53955	3355.51	-0.52795
3355.6	0	3355.6	20.5721	3355.6	-23.8418	3355.6	-25.8206	3355.6	-8.5479	3355.6	-0.54025	3355.6	-0.52731
3355.7	0	3355.7	20.8777	3355.7	-23.417	3355.7	-27.0852	3355.7	-9.82163	3355.7	-0.54068	3355.7	-0.52685
3355.8	0	3355.8	20.3818	3355.8	-22.3717	3355.8	-28.3064	3355.8	-12.1234	3355.8	-0.54075	3355.8	-0.52663
3355.9	0	3355.9	20.2931	3355.9	-22.4141	3355.9	-28.9153	3355.9	-13.6819	3355.9	-0.54052	3355.9	-0.52652
3356	0	3356	20.5614	3356	-23.6223	3356	-27.8949	3356	-14.39	3356	-0.54019	3356	-0.52633
3356.09	0	3356.09	19.3263	3356.09	-23.9094	3356.09	-26.0385	3356.09	-15.7271	3356.09	-0.53984	3356.09	-0.52598
3356.19	0	3356.19	18.073	3356.19	-22.1058	3356.19	-25.6793	3356.19	-17.7154	3356.19	-0.53949	3356.19	-0.52555
3356.29	0	3356.29	18.2139	3356.29	-19.8055	3356.29	-27.7848	3356.29	-18.3885	3356.29	-0.53913	3356.29	-0.52523
3356.39	0	3356.39	19.6705	3356.39	-18.7421	3356.39	-29.1424	3356.39	-17.4576	3356.39	-0.53877	3356.39	-0.52521
3356.48	0	3356.48	23.0438	3356.48	-18.8567	3356.48	-28.7511	3356.48	-17.0944	3356.48	-0.53851	3356.48	-0.52558
3356.58	0	3356.58	26.5893	3356.58	-18.5988	3356.58	-28.5154	3356.58	-17.3475	3356.58	-0.53841	3356.58	-0.52631
3356.68	0	3356.68	27.2094	3356.68	-16.945	3356.68	-27.8981	3356.68	-16.6591	3356.68	-0.53847	3356.68	-0.52726
3356.78	1.5	3356.78	26.1236	3356.78	-15.432	3356.78	-26.9223	3356.78	-16.176	3356.78	-0.53855	3356.78	-0.52823
3356.87	2	3356.87	25.3321	3356.87	-16.0352	3356.87	-26.0822	3356.87	-17.7785	3356.87	-0.53852	3356.87	-0.52908
3356.97	1.5	3356.97	23.6843	3356.97	-16.7926	3356.97	-25.0678	3356.97	-17.3994	3356.97	-0.53831	3356.97	-0.5298
3357.07	2.5	3357.07	22.7763	3357.07	-15.0195	3357.07	-23.737	3357.07	-13.4726	3357.07	-0.538	3357.07	-0.53042
3357.17	3.5	3357.17	25.1193	3357.17	-11.2325	3357.17	-21.8051	3357.17	-10.4636	3357.17	-0.53773	3357.17	-0.53095
3357.27	5	3357.27	29.5395	3357.27	-8.05992	3357.27	-20.6231	3357.27	-9.82512	3357.27	-0.53756	3357.27	-0.53126
3357.36	7	3357.36	34.9332	3357.36	-5.61536	3357.36	-18.5494	3357.36	-10.237	3357.36	-0.53748	3357.36	-0.53123
3357.46	9.5	3357.46	40.3879	3357.46	-4.17459	3357.46	-12.761	3357.46	-10.4741	3357.46	-0.53743	3357.46	-0.53087
3357.56	13	3357.56	44.827	3357.56	-3.55171	3357.56	-5.25698	3357.56	-8.97609	3357.56	-0.53738	3357.56	-0.53035
3357.66	17.5	3357.66	48.5706	3357.66	-2.12342	3357.66	1.22242	3357.66	-5.53703	3357.66	-0.53734	3357.66	-0.52984
3357.75	24	3357.75	52.0286	3357.75	0.54544	3357.75	5.25141	3357.75	-1.38124	3357.75	-0.53726	3357.75	-0.5294
3357.85	32	3357.85	56.225	3357.85	3.28296	3357.85	7.3703	3357.85	1.44242	3357.85	-0.53705	3357.85	-0.52902
3357.95	42.5	3357.95	61.3902	3357.95	3.97197	3357.95	10.112	3357.95	2.18823	3357.95	-0.53663	3357.95	-0.5287
3358.05	55.5	3358.05	66.7934	3358.05	3.67836	3358.05	13.5672	3358.05	2.81612	3358.05	-0.53608	3358.05	-0.52845
3358.15	72	3358.15	74.193	3358.15	5.51262	3358.15	15.4198	3358.15	4.40806	3358.15	-0.53558	3358.15	-0.52827
3358.24	92.5	3358.24	83.1008	3358.24	9.32873	3358.24	15.0505	3358.24	6.00416	3358.24	-0.53535	3358.24	-0.52816
3358.34	117.5	3358.34	91.1733	3358.34	11.325	3358.34	13.4444	3358.34	6.89687	3358.34	-0.53554	3358.34	-0.52817
3358.44	147.5	3358.44	99.9955	3358.44	9.11394	3358.44	11.691	3358.44	6.95824	3358.44	-0.5362	3358.44	-0.52835
3358.54	183.5	3358.54	110.41	3358.54	5.14466	3358.54	11.8402	3358.54	5.70961	3358.54	-0.53723	3358.54	-0.52867
3358.63	225.5	3358.63	121.571	3358.63	3.17608	3358.63	15.971	3358.63	4.27686	3358.63	-0.53848	3358.63	-0.52886
3358.73	275	3358.73	136.718	3358.73	4.8472	3358.73	24.7921	3358.73	3.6362	3358.73	-0.53977	3358.73	-0.52864
3358.83	331.5	3358.83	159.121	3358.83	9.99806	3358.83	37.041	3358.83	2.74602	3358.83	-0.541	3358.83	-0.52786
3358.93	395	3358.93	186.563	3358.93	17.4763	3358.93	52.988	3358.93	3.68804	3358.93	-0.54213	3358.93	-0.5267
3359.03	465.5	3359.03	217.547	3359.03	26.412	3359.03	76.2803	3359.03	10.1314	3359.03	-0.54314	3359.03	-0.52551
3359.12	543.5	3359.12	254.097	3359.12	38.4363	3359.12	111.219	3359.12	21.8521	3359.12	-0.54388	3359.12	-0.5246
3359.22	626.5	3359.22	298.227	3359.22	57.3353	3359.22	158.7	3359.22	37.7275	3359.22	-0.54414	3359.22	-0.52415
3359.32	714	3359.32	350.655	3359.32	83.7269	3359.32	218.285	3359.32	59.2894	3359.32	-0.54378	3359.32	-0.52415
3359.42	802.5	3359.42	410.161	3359.42	116.802	3359.42	293.174	3359.42	89.1252	3359.42	-0.54287	3359.42	-0.52453
3359.51	892.5	3359.51	476.321	3359.51	158.433	3359.51	389.978	3359.51	127.497	3359.51	-0.5417	3359.51	-0.52511
3359.61	981.5	3359.61	549.207	3359.61	212.268	3359.61	513.111	3359.61	177.437	3359.61	-0.54062	3359.61	-0.52568
3359.71	1064.5	3359.71	627.087	3359.71	283.06	3359.71	661.076	3359.71	246.448	3359.71	-0.53989	3359.71	-0.52607
3359.81	1137	3359.81	707.053	3359.81	373.768	3359.81	830.313	3359.81	337.579	3359.81	-0.5396	3359.81	-0.52626
3359.91	1199	3359.91	783.632	3359.91	482.923	3359.91	1013.31	3359.91	449.68	3359.91	-0.53963	3359.91	-0.52636
3360	1248	3360	849.854	3360	601.958	3360	1188.08	3360	581.407	3360	-0.53969	3360	-0.5265
3360.1	1276.5	3360.1	897.689	3360.1	712.34	3360.1	1319.02	3360.1	725.151	3360.1	-0.5395	3360.1	-0.52665
3360.2	1281.5	3360.2	918.15	3360.2	789.419	3360.2	1372.1	3360.2	861.967	3360.2	-0.53899	3360.2	-0.52667
3360.3	1264.5	3360.3	902.39	3360.3	810.555	3360.3	1325.28	3360.3	963.741	3360.3	-0.53835	3360.3	-0.52648
3360.39	1224	3360.39	842.798	3360.39	764.076	3360.39	1170.03	3360.39	1002.82	3360.39	-0.53782	3360.39	-0.52618
3360.49	1154.5	3360.49	736.744	3360.49	651.184	3360.49	914.83	3360.49	961.521	3360.49	-0.53754	3360.49	-0.52597
3360.59	1057.5	3360.59	586.018	3360.59	479.163	3360.59	580.832	3360.59	834.154	3360.59	-0.53735	3360.59	-0.52601
3360.69	936	3360.69	397.479	3360.69	263.398	3360.69	196.966	3360.69	627.57	3360.69	-0.53699	3360.69	-0.5263
3360.78	792.5	3360.78	183.56	3360.78	26.2967	3360.78	-202.425	3360.78	359.994	3360.78	-0.53631	3360.78	-0.52674
3360.88	630	3360.88	-40.6948	3360.88	-212.434	3360.88	-583.173	3360.88	57.5938	3360.88	-0.5354	3360.88	-0.52721
3360.98	449	3360.98	-259.404	3360.98	-432.361	3360.98	-912.84	3360.98	-249.876	3360.98	-0.53451	3360.98	-0.52764
3361.08	254	3361.08	-456.771	3361.08	-610.097	3361.08	-1162.73	3361.08	-535.33	3361.08	-0.53389	3361.08	-0.52805
3361.18	54.5	3361.18	-619.806	3361.18	-728.315	3361.18	-1313.4	3361.18	-772.836	3361.18	-0.53366	3361.18	-0.52847
3361.27	-146	3361.27	-742.097	3361.27	-777.847	3361.27	-1357.78	3361.27	-937.562	3361.27	-0.53373	3361.27	-0.52895
3361.37	-341	3361.37	-821.054	3361.37	-759.742	3361.37	-1303.88	3361.37	-1016.93	3361.37	-0.53389	3361.37	-0.52951
3361.47	-525	3361.47	-855.556	3361.47	-688.723	3361.47	-1178.08	3361.47	-1012.94	3361.47	-0.53394	3361.47	-0.53018
3361.57	-693.5	3361.57	-850.26	3361.57	-587.637	3361.57	-1015.33	3361.57	-939.255	3361.57	-0.5338	3361.57	-0.53097
3361.66	-842.5	3361.66	-813.782	3361.66	-478.029	3361.66	-843.598	3361.66	-821.922	3361.66	-0.53365	3361.66	-0.53178
3361.76	-966.5	3361.76	-753.29	3361.76	-375.345	3361.76	-681.732	3361.76	-688.238	3361.76	-0.5337	3361.76	-0.53236
3361.86	-1060.5	3361.86	-676.926	3361.86	-287.945	3361.86	-540.21	3361.86	-557.07	3361.86	-0.53407	3361.86	-0.5324
3361.96	-1126.5	3361.96	-593.151	3361.96	-217.053	3361.96	-420.762	3361.96	-440.016	3361.96	-0.53463	3361.96	-0.53174
3362.06	-1162.5	3362.06	-507.604	3362.06	-160.946	3362.06	-322.402	3362.06	-342.448	3362.06	-0.53507	3362.06	-0.53045
3362.15	-1165.5	3362.15	-425.562	3362.15	-116.97	3362.15	-244.555	3362.15	-265.24	3362.15	-0.53518	3362.15	-0.52879
3362.25	-1135	3362.25	-349.47	3362.25	-82.9341	3362.25	-185.054	3362.25	-206.176	3362.25	-0.53497	3362.25	-0.52712
3362.35	-1075.5	3362.35	-278.431	3362.35	-58.2352	3362.35	-139.274	3362.35	-162.46	3362.35	-0.53464	3362.35	-0.5257
3362.45	-988.5	3362.45	-211.905	3362.45	-41.8133	3362.45	-103.13	3362.45	-132.382	3362.45	-0.53439	3362.45	-0.52465
3362.54	-872.5	3362.54	-148.045	3362.54	-30.9936	3362.54	-74.2837	3362.54	-111.812	3362.54	-0.53429	3362.54	-0.52391
3362.64	-731	3362.64	-85.3713	3362.64	-21.3026	3362.64	-49.2598	3362.64	-95.2872	3362.64	-0.53428	3362.64	-0.52334
3362.74	-564.5	3362.74	-23.4421	3362.74	-10.8242	3362.74	-23.153	3362.74	-80.2135	3362.74	-0.53421	3362.74	-0.52283
3362.84	-379.5	3362.84	41.524	3362.84	-0.00902	3362.84	9.59303	3362.84	-66.0945	3362.84	-0.53395	3362.84	-0.52232
3362.94	-179	3362.94	112.504	3362.94	13.7744	3362.94	52.7632	3362.94	-51.6071	3362.94	-0.53349	3362.94	-0.52184
3363.03	39.5	3363.03	188.63	3363.03	33.8418	3363.03	106.054	3363.03	-34.2533	3363.03	-0.53302	3363.03	-0.5214
3363.13	272.5	3363.13	272.133	3363.13	61.3018	3363.13	171.815	3363.13	-12.2438	3363.13	-0.53288	3363.13	-0.52102
3363.23	513.5	3363.23	367.171	3363.23	96.4292	3363.23	259.484	3363.23	16.4895	3363.23	-0.53332	3363.23	-0.52076
3363.33	757	3363.33	475.731	3363.33	141.208	3363.33	376.518	3363.33	56.5459	3363.33	-0.53434	3363.33	-0.52068
3363.42	1006	3363.42	598.11	3363.42	201.382	3363.42	525.804	3363.42	114.682	3363.42	-0.53565	3363.42	-0.52086
3363.52	1255.5	3363.52	733.401	3363.52	282.893	3363.52	714.597	3363.52	194.384	3363.52	-0.53685	3363.52	-0.52131
3363.62	1496	3363.62	881.891	3363.62	389.361	3363.62	953.38	3363.62	297.445	3363.62	-0.53769	3363.62	-0.52199
3363.72	1724	3363.72	1043.04	3363.72	526.052	3363.72	1247.2	3363.72	432.432	3363.72	-0.53812	3363.72	-0.52282
3363.82	1931	3363.82	1209.85	3363.82	699.456	3363.82	1589.71	3363.82	608.937	3363.82	-0.53824	3363.82	-0.52373
3363.91	2117.5	3363.91	1370.94	3363.91	909.548	3363.91	1957.79	3363.91	829.954	3363.91	-0.53824	3363.91	-0.52469
3364.01	2278.5	3364.01	1513.97	3364.01	1142.03	3364.01	2310.66	3364.01	1092.35	3364.01	-0.53822	3364.01	-0.52571
3364.11	2399	3364.11	1622.93	3364.11	1365.68	3364.11	2592.1	3364.11	1381.47	3364.11	-0.53819	3364.11	-0.52679
3364.21	2471.5	3364.21	1679.4	3364.21	1537.72	3364.21	2737.17	3364.21	1663.08	3364.21	-0.53807	3364.21	-0.52787
3364.3	2502	3364.3	1667.26	3364.3	1613.36	3364.3	2692.44	3364.3	1886.3	3364.3	-0.53781	3364.3	-0.52882
3364.4	2485	3364.4	1573.95	3364.4	1559.13	3364.4	2434.64	3364.4	1996.41	3364.4	-0.53746	3364.4	-0.52952
3364.5	2410	3364.5	1392.08	3364.5	1366.35	3364.5	1973.26	3364.5	1948.75	3364.5	-0.53717	3364.5	-0.52989
3364.6	2276.5	3364.6	1123.25	3364.6	1051.32	3364.6	1345.14	3364.6	1726.05	3364.6	-0.53707	3364.6	-0.52992
3364.7	2092.5	3364.7	780.484	3364.7	644.6	3364.7	604.699	3364.7	1344.04	3364.7	-0.53715	3364.7	-0.52971
3364.79	1859.5	3364.79	385.522	3364.79	183.926	3364.79	-183.104	3364.79	838.308	3364.79	-0.53728	3364.79	-0.52938
3364.89	1576.5	3364.89	-37.4268	3364.89	-290.23	3364.89	-945.765	3364.89	254.508	3364.89	-0.53732	3364.89	-0.52905
3364.99	1254.5	3364.99	-461.138	3364.99	-735.879	3364.99	-1614.84	3364.99	-354.587	3364.99	-0.53713	3364.99	-0.5288
3365.09	899.5	3365.09	-853.143	3365.09	-1107.9	3365.09	-2136.2	3365.09	-931.225	3365.09	-0.53666	3365.09	-0.52869
3365.18	523	3365.18	-1184.54	3365.18	-1366.58	3365.18	-2470.19	3365.18	-1419.51	3365.18	-0.53591	3365.18	-0.52875
3365.28	137.5	3365.28	-1438.74	3365.28	-1490.37	3365.28	-2596.07	3365.28	-1775.04	3365.28	-0.53501	3365.28	-0.52893
3365.38	-248	3365.38	-1609.32	3365.38	-1482.04	3365.38	-2527.18	3365.38	-1968.23	3365.38	-0.53419	3365.38	-0.52915
3365.48	-619.5	3365.48	-1695.09	3365.48	-1367.76	3365.48	-2311.5	3365.48	-1992	3365.48	-0.53362	3365.48	-0.52933
3365.57	-965.5	3365.57	-1701.89	3365.57	-1187.01	3365.57	-2011.45	3365.57	-1870.34	3365.57	-0.53335	3365.57	-0.52945
3365.67	-1276.5	3365.67	-1643.24	3365.67	-980.513	3365.67	-1684.01	3365.67	-1652.3	3365.67	-0.53331	3365.67	-0.52958
3365.77	-1543.5	3365.77	-1536.3	3365.77	-781.188	3365.77	-1369.9	3365.77	-1394.8	3365.77	-0.53347	3365.77	-0.52981
3365.87	-1755	3365.87	-1397.88	3365.87	-608.494	3365.87	-1091.04	3365.87	-1141.96	3365.87	-0.53384	3365.87	-0.5302
3365.97	-1911	3365.97	-1239.9	3365.97	-467.017	3365.97	-852.46	3365.97	-917.093	3365.97	-0.5344	3365.97	-0.53067
3366.06	-2008	3366.06	-1072.48	3366.06	-352.916	3366.06	-651.029	3366.06	-727.635	3366.06	-0.53505	3366.06	-0.53111
3366.16	-2039.5	3366.16	-906.027	3366.16	-260.866	3366.16	-482.77	3366.16	-570.991	3366.16	-0.53561	3366.16	-0.53136
3366.26	-2005	3366.26	-744.265	3366.26	-183.907	3366.26	-339.285	3366.26	-441.234	3366.26	-0.53597	3366.26	-0.53136
3366.36	-1916	3366.36	-586.216	3366.36	-117.147	3366.36	-210.254	3366.36	-333.588	3366.36	-0.53615	3366.36	-0.53116
3366.45	-1775.5	3366.45	-434.723	3366.45	-59.2433	3366.45	-90.9271	3366.45	-243.22	3366.45	-0.53617	3366.45	-0.53094
3366.55	-1582.5	3366.55	-291.664	3366.55	-6.43669	3366.55	22.0983	3366.55	-163.968	3366.55	-0.53611	3366.55	-0.53089
3366.65	-1349	3366.65	-152.263	3366.65	46.6886	3366.65	136.349	3366.65	-89.9148	3366.65	-0.53602	3366.65	-0.5311
3366.75	-1081.5	3366.75	-13.5357	3366.75	102.622	3366.75	260.261	3366.75	-17.3907	3366.75	-0.53597	3366.75	-0.53149
3366.85	-793.5	3366.85	123.104	3366.85	164.336	3366.85	400.856	3366.85	55.6597	3366.85	-0.53592	3366.85	-0.53189
3366.94	-493	3366.94	259.28	3366.94	238.643	3366.94	564.542	3366.94	134.484	3366.94	-0.53579	3366.94	-0.53213
3367.04	-186	3367.04	397.239	3367.04	331.373	3367.04	753.684	3367.04	228.386	3367.04	-0.53542	3367.04	-0.53223
3367.14	117	3367.14	532.722	3367.14	441.725	3367.14	963.074	3367.14	345.283	3367.14	-0.53479	3367.14	-0.53235
3367.24	407	3367.24	659.755	3367.24	563.797	3367.24	1178.25	3367.24	487.635	3367.24	-0.53399	3367.24	-0.53266
3367.33	675	3367.33	775.775	3367.33	689.42	3367.33	1375.19	3367.33	649.145	3367.33	-0.53325	3367.33	-0.53317
3367.43	917.5	3367.43	875.445	3367.43	802.937	3367.43	1525.9	3367.43	814.266	3367.43	-0.53276	3367.43	-0.53373
3367.53	1127	3367.53	948.512	3367.53	882.594	3367.53	1607.4	3367.53	963.262	3367.53	-0.53263	3367.53	-0.5341
3367.63	1299	3367.63	987.304	3367.63	913.71	3367.63	1610.34	3367.63	1073.66	3367.63	-0.53285	3367.63	-0.53411
3367.73	1430.5	3367.73	989.533	3367.73	895.701	3367.73	1542.11	3367.73	1125.62	3367.73	-0.5333	3367.73	-0.53375
3367.82	1516.5	3367.82	953.915	3367.82	837.94	3367.82	1420.61	3367.82	1113.9	3367.82	-0.53377	3367.82	-0.53315
3367.92	1560	3367.92	879.712	3367.92	751.823	3367.92	1262.09	3367.92	1047.55	3367.92	-0.53413	3367.92	-0.53253
3368.02	1558.5	3368.02	771.028	3368.02	646.111	3368.02	1072.35	3368.02	941.218	3368.02	-0.53432	3368.02	-0.53208
3368.12	1516	3368.12	635.091	3368.12	527.058	3368.12	850.482	3368.12	808.46	3368.12	-0.53441	3368.12	-0.53189
3368.21	1429	3368.21	476.978	3368.21	398.752	3368.21	599.264	3368.21	658.478	3368.21	-0.53452	3368.21	-0.53191
3368.31	1302	3368.31	299.683	3368.31	262.573	3368.31	327.957	3368.31	496.195	3368.31	-0.53466	3368.31	-0.53204
3368.41	1144	3368.41	106.702	3368.41	119.857	3368.41	48.1487	3368.41	320.604	3368.41	-0.53479	3368.41	-0.53221
3368.51	954	3368.51	-95.8277	3368.51	-25.6624	3368.51	-229.895	3368.51	130.685	3368.51	-0.53487	3368.51	-0.53236
3368.61	737	3368.61	-299.212	3368.61	-169.802	3368.61	-498.479	3368.61	-65.6556	3368.61	-0.53495	3368.61	-0.53246
3368.7	503	3368.7	-496.743	3368.7	-310.685	3368.7	-752.308	3368.7	-258.155	3368.7	-0.53513	3368.7	-0.53241
3368.8	259.5	3368.8	-685.356	3368.8	-446.986	3368.8	-988.521	3368.8	-442.955	3368.8	-0.53544	3368.8	-0.53213
3368.9	6	3368.9	-858.737	3368.9	-576.278	3368.9	-1202.67	3368.9	-620.499	3368.9	-0.53585	3368.9	-0.53162
3369	-250	3369	-1007.03	3369	-696.357	3369	-1383.81	3369	-790.854	3369	-0.53629	3369	-0.53101
3369.09	-497.5	3369.09	-1125.3	3369.09	-798.553	3369.09	-1515.61	3369.09	-950.088	3369.09	-0.5367	3369.09	-0.53043
3369.19	-731	3369.19	-1212.64	3369.19	-865.334	3369.19	-1580.08	3369.19	-1085.76	3369.19	-0.53701	3369.19	-0.52999
3369.29	-944.5	3369.29	-1265.78	3369.29	-881.981	3369.29	-1564.63	3369.29	-1178.42	3369.29	-0.53712	3369.29	-0.52972
3369.39	-1136	3369.39	-1280.16	3369.39	-844.236	3369.39	-1471.11	3369.39	-1211.83	3369.39	-0.53694	3369.39	-0.5296
3369.48	-1299	3369.48	-1255.29	3369.48	-760.809	3369.48	-1317.25	3369.48	-1178.67	3369.48	-0.5365	3369.48	-0.52958
3369.58	-1427	3369.58	-1196.52	3369.58	-650.36	3369.58	-1128.57	3369.58	-1083.55	3369.58	-0.53601	3369.58	-0.52968
3369.68	-1512.5	3369.68	-1111.43	3369.68	-530.978	3369.68	-929.832	3369.68	-947.076	3369.68	-0.5357	3369.68	-0.52994
3369.78	-1556.5	3369.78	-1006.12	3369.78	-417.434	3369.78	-741.296	3369.78	-795.694	3369.78	-0.53571	3369.78	-0.53039
3369.88	-1561	3369.88	-886.618	3369.88	-320.857	3369.88	-575.166	3369.88	-647.824	3369.88	-0.53597	3369.88	-0.531
3369.97	-1519.5	3369.97	-759.602	3369.97	-243.217	3369.97	-431.83	3369.97	-514.013	3369.97	-0.53627	3369.97	-0.53164
3370.07	-1433	3370.07	-629.199	3370.07	-179.3	3370.07	-304.012	3370.07	-400.148	3370.07	-0.53636	3370.07	-0.53213
3370.17	-1303.5	3370.17	-497.445	3370.17	-123.121	3370.17	-185.479	3370.17	-306.703	3370.17	-0.53612	3370.17	-0.53233
3370.27	-1132.5	3370.27	-366.844	3370.27	-69.4642	3370.27	-71.6315	3370.27	-228.408	3370.27	-0.53559	3370.27	-0.53221
3370.36	-926	3370.36	-235.744	3370.36	-15.4401	3370.36	43.243	3370.36	-156.645	3370.36	-0.53498	3370.36	-0.5319
3370.46	-686	3370.46	-98.605	3370.46	39.2269	3370.46	163.934	3370.46	-84.8653	3370.46	-0.53453	3370.46	-0.53159
3370.56	-415.5	3370.56	45.7954	3370.56	97.3319	3370.56	296.669	3370.56	-10.835	3370.56	-0.53438	3370.56	-0.53142
3370.66	-127	3370.66	196.791	3370.66	164.079	3370.66	451.993	3370.66	68.0109	3370.66	-0.53452	3370.66	-0.53141
3370.76	174.5	3370.76	355.093	3370.76	244.026	3370.76	639.231	3370.76	157.276	3370.76	-0.5348	3370.76	-0.53148
3370.85	481	3370.85	518.567	3370.85	344.135	3370.85	864.606	3370.85	263.168	3370.85	-0.53509	3370.85	-0.53154
3370.95	785	3370.95	685.017	3370.95	471.314	3370.95	1133.94	3370.95	392.91	3370.95	-0.53532	3370.95	-0.53155
3371.05	1074.5	3371.05	853.492	3371.05	629.621	3371.05	1449.28	3371.05	554.75	3371.05	-0.53549	3371.05	-0.53152
3371.15	1339	3371.15	1018.61	3371.15	822.217	3371.15	1798.88	3371.15	755.711	3371.15	-0.53565	3371.15	-0.53144
3371.24	1574	3371.24	1168.8	3371.24	1041.57	3371.24	2149.73	3371.24	998.868	3371.24	-0.53585	3371.24	-0.53131
3371.34	1770.5	3371.34	1288.14	3371.34	1260.73	3371.34	2450.21	3371.34	1275.45	3371.34	-0.5362	3371.34	-0.53119
3371.44	1917.5	3371.44	1361.72	3371.44	1441.31	3371.44	2640.1	3371.44	1558.41	3371.44	-0.53677	3371.44	-0.53117
3371.54	2007	3371.54	1377	3371.54	1542.53	3371.54	2664.86	3371.54	1802.68	3371.54	-0.53749	3371.54	-0.5313
3371.64	2041	3371.64	1320.06	3371.64	1529.78	3371.64	2492.11	3371.64	1954.34	3371.64	-0.53815	3371.64	-0.53153
3371.73	2016.5	3371.73	1182.51	3371.73	1387.55	3371.73	2121.56	3371.73	1967.17	3371.73	-0.53848	3371.73	-0.53181
3371.83	1926.5	3371.83	967.311	3371.83	1123.29	3371.83	1579.3	3371.83	1815.19	3371.83	-0.53838	3371.83	-0.53215
3371.93	1776	3371.93	683.658	3371.93	761.36	3371.93	907.388	3371.93	1500.01	3371.93	-0.53797	3371.93	-0.53262
3372.03	1565.5	3372.03	343.659	3372.03	336.275	3372.03	163.402	3372.03	1052.2	3372.03	-0.53753	3372.03	-0.53324
3372.12	1307.5	3372.12	-34.6501	3372.12	-113.667	3372.12	-582.084	3372.12	516.768	3372.12	-0.53721	3372.12	-0.53395
3372.22	1007.5	3372.22	-421.594	3372.22	-547.826	3372.22	-1260.81	3372.22	-61.5243	3372.22	-0.53692	3372.22	-0.53456
3372.32	670.5	3372.32	-782.898	3372.32	-923.331	3372.32	-1816.02	3372.32	-633.559	3372.32	-0.53646	3372.32	-0.5349
3372.42	312	3372.42	-1094.79	3372.42	-1202.81	3372.42	-2200.7	3372.42	-1143.64	3372.42	-0.53572	3372.42	-0.53483
3372.52	-57.5	3372.52	-1342.87	3372.52	-1362.29	3372.52	-2387.26	3372.52	-1541.12	3372.52	-0.53481	3372.52	-0.53439
3372.61	-425	3372.61	-1516.48	3372.61	-1394.55	3372.61	-2381.38	3372.61	-1788.53	3372.61	-0.53396	3372.61	-0.53375
3372.71	-779	3372.71	-1611.54	3372.71	-1313.62	3372.71	-2218.36	3372.71	-1869.63	3372.71	-0.53338	3372.71	-0.53312
3372.81	-1103.5	3372.81	-1632.7	3372.81	-1153.87	3372.81	-1952.06	3372.81	-1798.72	3372.81	-0.53312	3372.81	-0.53269
3372.91	-1392	3372.91	-1590.82	3372.91	-957.68	3372.91	-1642.06	3372.91	-1616.22	3372.91	-0.53318	3372.91	-0.53252
3373	-1638.5	3373	-1500.42	3373	-761.167	3373	-1335.59	3373	-1374.72	3373	-0.5335	3373	-0.5326
3373.1	-1829	3373.1	-1378.51	3373.1	-587.06	3373.1	-1057.74	3373.1	-1123.04	3373.1	-0.53404	3373.1	-0.53289
3373.2	-1961.5	3373.2	-1237.95	3373.2	-443.425	3373.2	-816.605	3373.2	-891.749	3373.2	-0.53471	3373.2	-0.53333
3373.3	-2029	3373.3	-1085.72	3373.3	-328.39	3373.3	-612.618	3373.3	-692.326	3373.3	-0.53538	3373.3	-0.53384
3373.39	-2037	3373.39	-930.26	3373.39	-237.408	3373.39	-441.893	3373.39	-526.706	3373.39	-0.53592	3373.39	-0.53429
3373.49	-1987.5	3373.49	-780.185	3373.49	-163.694	3373.49	-296.331	3373.49	-392.861	3373.49	-0.53625	3373.49	-0.53461
3373.59	-1877.5	3373.59	-636.778	3373.59	-98.9742	3373.59	-167.565	3373.59	-284.7	3373.59	-0.53642	3373.59	-0.53471
3373.69	-1712.5	3373.69	-496.532	3373.69	-39.5721	3373.69	-50.3045	3373.69	-193.461	3373.69	-0.53657	3373.69	-0.53454
3373.79	-1505.5	3373.79	-358.354	3373.79	14.0417	3373.79	60.1035	3373.79	-112.152	3373.79	-0.53683	3373.79	-0.53413
3373.88	-1262.5	3373.88	-224.149	3373.88	62.9108	3373.88	169.565	3373.88	-37.8421	3373.88	-0.53726	3373.88	-0.53359
3373.98	-986.5	3373.98	-93.4743	3373.98	112.516	3373.98	284.896	3373.98	31.2805	3373.98	-0.53781	3373.98	-0.53311
3374.08	-689	3374.08	37.5428	3374.08	169.926	3374.08	414.457	3374.08	100.467	3374.08	-0.53832	3374.08	-0.53285
3374.18	-386	3374.18	169.484	3374.18	239.401	3374.18	565.306	3374.18	176.452	3374.18	-0.53863	3374.18	-0.53283
3374.27	-82.5	3374.27	299.709	3374.27	323.072	3374.27	739.255	3374.27	263.613	3374.27	-0.53867	3374.27	-0.53295
3374.37	218	3374.37	428.719	3374.37	421.722	3374.37	934.505	3374.37	368.066	3374.37	-0.53853	3374.37	-0.53303
3374.47	503	3374.47	556.258	3374.47	534.194	3374.47	1143.2	3374.47	496.683	3374.47	-0.53847	3374.47	-0.53297
3374.57	762.5	3374.57	676.093	3374.57	656.021	3374.57	1346.38	3374.57	648.107	3374.57	-0.53873	3374.57	-0.53278
3374.67	992.5	3374.67	780.835	3374.67	774.936	3374.67	1518.07	3374.67	812.525	3374.67	-0.53936	3374.67	-0.53248
3374.76	1190.5	3374.76	863.716	3374.76	871.24	3374.76	1634.44	3374.76	973.597	3374.76	-0.54008	3374.76	-0.53206
3374.86	1348.5	3374.86	917.171	3374.86	927.77	3374.86	1681.43	3374.86	1107.11	3374.86	-0.54047	3374.86	-0.53155
3374.96	1466.5	3374.96	936.78	3374.96	937.767	3374.96	1657.32	3374.96	1190.53	3374.96	-0.54027	3374.96	-0.53105
3375.06	1537.5	3375.06	922.63	3375.06	903.89	3375.06	1569.77	3375.06	1214.18	3375.06	-0.53962	3375.06	-0.53079
3375.15	1562.5	3375.15	874.552	3375.15	834.76	3375.15	1431.68	3375.15	1180.49	3375.15	-0.53896	3375.15	-0.53093
3375.25	1549.5	3375.25	791.951	3375.25	741.436	3375.25	1256.3	3375.25	1099.49	3375.25	-0.53873	3375.25	-0.53146
3375.35	1492.5	3375.35	677.458	3375.35	634.006	3375.35	1052.34	3375.35	984.946	3375.35	-0.53907	3375.35	-0.53219
3375.45	1390.5	3375.45	536.15	3375.45	516.631	3375.45	821.49	3375.45	847.73	3375.45	-0.53983	3375.45	-0.5328
3375.55	1250.5	3375.55	374.535	3375.55	386.136	3375.55	562.701	3375.55	691.003	3375.55	-0.54076	3375.55	-0.53302
3375.64	1080	3375.64	199.632	3375.64	240.925	3375.64	281.115	3375.64	515.932	3375.64	-0.54165	3375.64	-0.53279
3375.74	882.5	3375.74	17.5273	3375.74	87.0112	3375.74	-9.3201	3375.74	326.676	3375.74	-0.54239	3375.74	-0.53213
3375.84	661.5	3375.84	-167.384	3375.84	-65.8791	3375.84	-292.286	3375.84	127.094	3375.84	-0.54292	3375.84	-0.53113
3375.94	422.5	3375.94	-352.449	3375.94	-210.982	3375.94	-556.811	3375.94	-76.9961	3375.94	-0.54319	3375.94	-0.52985
3376.03	170	3376.03	-532.506	3376.03	-347.559	3376.03	-800.439	3376.03	-276.112	3376.03	-0.54315	3376.03	-0.52836
3376.13	-84.5	3376.13	-699.262	3376.13	-477.599	3376.13	-1021.94	3376.13	-463.823	3376.13	-0.54279	3376.13	-0.5269
3376.23	-333.5	3376.23	-846.133	3376.23	-600.063	3376.23	-1211.38	3376.23	-639.164	3376.23	-0.54216	3376.23	-0.52587
3376.33	-577.5	3376.33	-967.544	3376.33	-705.049	3376.33	-1352.85	3376.33	-800.386	3376.33	-0.5413	3376.33	-0.52563
3376.43	-808	3376.43	-1056.6	3376.43	-776.068	3376.43	-1431.49	3376.43	-938.468	3376.43	-0.54027	3376.43	-0.52629
3376.52	-1016	3376.52	-1109.37	3376.52	-800.885	3376.52	-1437.63	3376.52	-1037.83	3376.52	-0.53916	3376.52	-0.52757
3376.62	-1196.5	3376.62	-1127.22	3376.62	-776.207	3376.62	-1371.51	3376.62	-1082.8	3376.62	-0.53815	3376.62	-0.52896
3376.72	-1344.5	3376.72	-1112.7	3376.72	-707.535	3376.72	-1244.15	3376.72	-1065.03	3376.72	-0.53741	3376.72	-0.53
3376.82	-1459.5	3376.82	-1068.04	3376.82	-608.046	3376.82	-1074.4	3376.82	-988.273	3376.82	-0.53704	3376.82	-0.53051
3376.91	-1535	3376.91	-996.978	3376.91	-494.459	3376.91	-885.674	3376.91	-867.116	3376.91	-0.53706	3376.91	-0.5306
3377.01	-1564.5	3377.01	-904.89	3377.01	-383.259	3377.01	-701.139	3377.01	-722.981	3377.01	-0.53743	3377.01	-0.5305
3377.11	-1551	3377.11	-797.932	3377.11	-285.921	3377.11	-535.9	3377.11	-577.937	3377.11	-0.53806	3377.11	-0.53038
3377.21	-1493	3377.21	-682.449	3377.21	-204.992	3377.21	-391.871	3377.21	-445.319	3377.21	-0.53885	3377.21	-0.53029
3377.3	-1394	3377.3	-563.305	3377.3	-137.055	3377.3	-264.75	3377.3	-330.203	3377.3	-0.53965	3377.3	-0.53021
3377.4	-1252	3377.4	-442.562	3377.4	-79.4346	3377.4	-151.371	3377.4	-234.151	3377.4	-0.54033	3377.4	-0.53019
3377.5	-1066	3377.5	-321.119	3377.5	-30.6119	3377.5	-46.1313	3377.5	-154.426	3377.5	-0.54086	3377.5	-0.53034
3377.6	-846	3377.6	-197.476	3377.6	14.6659	3377.6	59.2391	3377.6	-83.8474	3377.6	-0.5412	3377.6	-0.53078
3377.7	-595.5	3377.7	-69.0905	3377.7	63.4078	3377.7	171.004	3377.7	-15.3488	3377.7	-0.54132	3377.7	-0.53151
3377.79	-319	3377.79	63.7275	3377.79	117.26	3377.79	294.574	3377.79	53.4435	3377.79	-0.54107	3377.79	-0.53243
3377.89	-24.5	3377.89	199.931	3377.89	176.631	3377.89	436.901	3377.89	124.305	3377.89	-0.54035	3377.89	-0.53339
3377.99	281	3377.99	340.173	3377.99	247.257	3377.99	604.79	3377.99	203.465	3377.99	-0.5392	3377.99	-0.53433
3378.09	586	3378.09	485.779	3378.09	335.38	3378.09	803.684	3378.09	298.365	3378.09	-0.53794	3378.09	-0.53525
3378.18	884.5	3378.18	637.122	3378.18	444.371	3378.18	1040.05	3378.18	414.418	3378.18	-0.53702	3378.18	-0.53603
3378.28	1168.5	3378.28	792.404	3378.28	578.826	3378.28	1320.03	3378.28	556.542	3378.28	-0.53673	3378.28	-0.53647
3378.38	1425	3378.38	946.822	3378.38	745.04	3378.38	1639.94	3378.38	733.032	3378.38	-0.53706	3378.38	-0.53635
3378.48	1647.5	3378.48	1092.66	3378.48	941.185	3378.48	1976.64	3378.48	950.216	3378.48	-0.53776	3378.48	-0.53567
3378.58	1822	3378.58	1217.59	3378.58	1150.32	3378.58	2287.95	3378.58	1203.13	3378.58	-0.53849	3378.58	-0.53472
3378.67	1949	3378.67	1304.79	3378.67	1342.34	3378.67	2520.06	3378.67	1475.07	3378.67	-0.53903	3378.67	-0.53388
3378.77	2025	3378.77	1341.1	3378.77	1479.19	3378.77	2616.67	3378.77	1733.6	3378.77	-0.53933	3378.77	-0.5334
3378.87	2036.5	3378.87	1317.27	3378.87	1522.09	3378.87	2536.3	3378.87	1928.28	3378.87	-0.53947	3378.87	-0.53329
3378.97	1982.5	3378.97	1223.21	3378.97	1444.74	3378.97	2265.74	3378.97	2006.45	3378.97	-0.53957	3378.97	-0.5334
3379.06	1869	3379.06	1054.42	3379.06	1243.61	3379.06	1818.23	3379.06	1933.25	3379.06	-0.53965	3379.06	-0.53359
3379.16	1697.5	3379.16	816.945	3379.16	935.074	3379.16	1227.63	3379.16	1700.69	3379.16	-0.53958	3379.16	-0.53383
3379.26	1466	3379.26	523.67	3379.26	548.616	3379.26	544.375	3379.26	1324.21	3379.26	-0.53919	3379.26	-0.53414
3379.36	1184	3379.36	192.405	3379.36	122.392	3379.36	-173.333	3379.36	835.958	3379.36	-0.53843	3379.36	-0.53454
3379.46	861.5	3379.46	-154.695	3379.46	-304.634	3379.46	-866.521	3379.46	281.808	3379.46	-0.53748	3379.46	-0.53499
3379.55	506.5	3379.55	-494.245	3379.55	-696.465	3379.55	-1475.27	3379.55	-286.392	3379.55	-0.53667	3379.55	-0.53529
3379.65	129.5	3379.65	-803.62	3379.65	-1018.15	3379.65	-1940.9	3379.65	-819.519	3379.65	-0.53629	3379.65	-0.53525
3379.75	-257	3379.75	-1062.7	3379.75	-1237.46	3379.75	-2223.76	3379.75	-1269.8	3379.75	-0.53636	3379.75	-0.53474
3379.85	-642.5	3379.85	-1258.66	3379.85	-1333.46	3379.85	-2318.43	3379.85	-1591.25	3379.85	-0.53668	3379.85	-0.53383
3379.94	-1013	3379.94	-1386.34	3379.94	-1308.38	3379.94	-2247.17	3379.94	-1754.16	3379.94	-0.53698	3379.94	-0.5328
3380.04	-1357	3380.04	-1446.03	3380.04	-1189.73	3380.04	-2049.53	3380.04	-1758.29	3380.04	-0.53711	3380.04	-0.532
3380.14	-1669	3380.14	-1444.94	3380.14	-1017.58	3380.14	-1776.29	3380.14	-1631.63	3380.14	-0.53714	3380.14	-0.53166
3380.24	-1935	3380.24	-1394.56	3380.24	-827.49	3380.24	-1477.94	3380.24	-1422.78	3380.24	-0.53715	3380.24	-0.53175
3380.34	-2155	3380.34	-1306.34	3380.34	-644.586	3380.34	-1192.83	3380.34	-1182.17	3380.34	-0.53716	3380.34	-0.53204
3380.43	-2326	3380.43	-1192.48	3380.43	-485.949	3380.43	-941.188	3380.43	-945.085	3380.43	-0.53712	3380.43	-0.53226
3380.53	-2439.5	3380.53	-1067.21	3380.53	-359.208	3380.53	-728.982	3380.53	-732.548	3380.53	-0.53695	3380.53	-0.53227
3380.63	-2493.5	3380.63	-942.645	3380.63	-261.995	3380.63	-555.783	3380.63	-554.656	3380.63	-0.53669	3380.63	-0.53207
3380.73	-2498	3380.73	-824.455	3380.73	-186.8	3380.73	-417.257	3380.73	-410.755	3380.73	-0.53647	3380.73	-0.53176
3380.82	-2456	3380.82	-713.604	3380.82	-126.966	3380.82	-307.404	3380.82	-295.622	3380.82	-0.53646	3380.82	-0.53144
3380.92	-2365.5	3380.92	-610.426	3380.92	-79.5555	3380.92	-220.956	3380.92	-204.831	3380.92	-0.53676	3380.92	-0.53118
3381.02	-2230	3381.02	-516.264	3381.02	-43.41	3381.02	-153.125	3381.02	-134.32	3381.02	-0.53734	3381.02	-0.53102
3381.12	-2062.5	3381.12	-432.695	3381.12	-17.1312	3381.12	-101.627	3381.12	-81.9795	3381.12	-0.53805	3381.12	-0.53095
3381.22	-1871.5	3381.22	-359.004	3381.22	0.96302	3381.22	-63.36	3381.22	-46.2071	3381.22	-0.53867	3381.22	-0.531
3381.31	-1655	3381.31	-292.178	3381.31	12.7746	3381.31	-32.0695	3381.31	-22.2086	3381.31	-0.53909	3381.31	-0.53119
3381.41	-1420	3381.41	-230.752	3381.41	20.8561	3381.41	-3.69702	3381.41	-4.08045	3381.41	-0.53934	3381.41	-0.53164
3381.51	-1177	3381.51	-173.851	3381.51	27.8469	3381.51	24.2101	3381.51	11.9811	3381.51	-0.53961	3381.51	-0.53236
3381.61	-931	3381.61	-118.718	3381.61	35.8321	3381.61	54.4255	3381.61	26.9594	3381.61	-0.54002	3381.61	-0.53316
3381.7	-683	3381.7	-62.0642	3381.7	46.5955	3381.7	89.7805	3381.7	41.603	3381.7	-0.54055	3381.7	-0.53372
3381.8	-438	3381.8	-2.65242	3381.8	61.9221	3381.8	133.023	3381.8	59.5395	3381.8	-0.54103	3381.8	-0.53373
3381.9	-197.5	3381.9	59.1614	3381.9	83.6968	3381.9	186.648	3381.9	82.1082	3381.9	-0.54131	3381.9	-0.53315
3382	29.5	3382	123.556	3382	112.73	3382	256.899	3382	109.173	3382	-0.54138	3382	-0.53217
3382.09	241	3382.09	191.211	3382.09	150.721	3382.09	350.83	3382.09	145.973	3382.09	-0.54132	3382.09	-0.53116
3382.19	439	3382.19	262.515	3382.19	201.598	3382.19	468.547	3382.19	197.94	3382.19	-0.54123	3382.19	-0.53045
3382.29	620	3382.29	336.546	3382.29	267.235	3382.29	607.899	3382.29	265.269	3382.29	-0.54121	3382.29	-0.53016
3382.39	777.5	3382.39	410.956	3382.39	348.488	3382.39	766.564	3382.39	350.01	3382.39	-0.54127	3382.39	-0.53021
3382.49	909	3382.49	482.668	3382.49	446.044	3382.49	935.383	3382.49	455.403	3382.49	-0.54137	3382.49	-0.5304
3382.58	1017	3382.58	546.934	3382.58	552.317	3382.58	1094.58	3382.58	578.744	3382.58	-0.54142	3382.58	-0.53057
3382.68	1099	3382.68	596.383	3382.68	652.122	3382.68	1218.4	3382.68	713.092	3382.68	-0.54136	3382.68	-0.53064
3382.78	1149	3382.78	623.32	3382.78	727.784	3382.78	1281.78	3382.78	845.09	3382.78	-0.54119	3382.78	-0.53063
3382.88	1168	3382.88	621.623	3382.88	758.912	3382.88	1264.11	3382.88	950.724	3382.88	-0.54095	3382.88	-0.53052
3382.97	1153.5	3382.97	586.431	3382.97	730.961	3382.97	1153.27	3382.97	1002.68	3382.97	-0.54072	3382.97	-0.53029
3383.07	1109	3383.07	514.502	3383.07	643.531	3383.07	949.951	3383.07	982.468	3383.07	-0.54056	3383.07	-0.5299
3383.17	1035.5	3383.17	408.116	3383.17	504.498	3383.17	669.196	3383.17	884.354	3383.17	-0.54051	3383.17	-0.52944
3383.27	930.5	3383.27	274.77	3383.27	322.593	3383.27	336.006	3383.27	711.962	3383.27	-0.54059	3383.27	-0.52904
3383.37	798	3383.37	120.584	3383.37	110.598	3383.37	-18.8107	3383.37	478.504	3383.37	-0.54079	3383.37	-0.52885
3383.46	643	3383.46	-46.8592	3383.46	-110.956	3383.46	-364.467	3383.46	207.294	3383.46	-0.54107	3383.46	-0.52896
3383.56	470	3383.56	-213.81	3383.56	-316.934	3383.56	-673.54	3383.56	-76.9015	3383.56	-0.54133	3383.56	-0.52929
3383.66	281.5	3383.66	-365.997	3383.66	-485.612	3383.66	-920.04	3383.66	-351.499	3383.66	-0.54151	3383.66	-0.52971
3383.76	84	3383.76	-493.948	3383.76	-602.066	3383.76	-1081.66	3383.76	-589.941	3383.76	-0.5416	3383.76	-0.53011
3383.85	-117	3383.85	-593.805	3383.85	-658.116	3383.85	-1148.4	3383.85	-765.239	3383.85	-0.54162	3383.85	-0.53046
3383.95	-317.5	3383.95	-661.829	3383.95	-656.093	3383.95	-1130.05	3383.95	-862.504	3383.95	-0.54159	3383.95	-0.5308
3384.05	-506.5	3384.05	-695.856	3384.05	-608.892	3384.05	-1048.26	3384.05	-881.27	3384.05	-0.54144	3384.05	-0.53112
3384.15	-680.5	3384.15	-700.34	3384.15	-532.782	3384.15	-927.238	3384.15	-831.369	3384.15	-0.54114	3384.15	-0.5314
3384.25	-838.5	3384.25	-682.19	3384.25	-442.976	3384.25	-790.038	3384.25	-735.621	3384.25	-0.5407	3384.25	-0.53161
3384.34	-976.5	3384.34	-646.432	3384.34	-353.578	3384.34	-652.698	3384.34	-621.211	3384.34	-0.54019	3384.34	-0.53183
3384.44	-1091.5	3384.44	-598.919	3384.44	-275.201	3384.44	-525.979	3384.44	-507.715	3384.44	-0.53977	3384.44	-0.53219
3384.54	-1179	3384.54	-545.909	3384.54	-212.612	3384.54	-419.493	3384.54	-404.247	3384.54	-0.53947	3384.54	-0.53274
3384.64	-1238	3384.64	-490.342	3384.64	-164.138	3384.64	-335.395	3384.64	-313.737	3384.64	-0.53925	3384.64	-0.53338
3384.73	-1272.5	3384.73	-434.755	3384.73	-126.368	3384.73	-267.774	3384.73	-238.201	3384.73	-0.53901	3384.73	-0.53396
3384.83	-1284	3384.83	-382.427	3384.83	-96.6929	3384.83	-212.545	3384.83	-178.873	3384.83	-0.53869	3384.83	-0.53438
3384.93	-1270	3384.93	-335.513	3384.93	-73.8341	3384.93	-168.185	3384.93	-133.588	3384.93	-0.53835	3384.93	-0.53468
3385.03	-1233.5	3385.03	-294.627	3385.03	-55.6508	3385.03	-132.762	3385.03	-99.4343	3385.03	-0.53812	3385.03	-0.53498
3385.13	-1181.5	3385.13	-257.992	3385.13	-38.4005	3385.13	-104.622	3385.13	-73.7419	3385.13	-0.53805	3385.13	-0.53541
3385.22	-1117	3385.22	-225.413	3385.22	-25.459	3385.22	-83.751	3385.22	-52.9075	3385.22	-0.53812	3385.22	-0.53604
3385.32	-1039.5	3385.32	-197.019	3385.32	-21.3881	3385.32	-70.1444	3385.32	-36.1766	3385.32	-0.53828	3385.32	-0.53682
3385.42	-953.5	3385.42	-171.975	3385.42	-21.7129	3385.42	-61.4309	3385.42	-24.6892	3385.42	-0.5385	3385.42	-0.53753
3385.52	-864.5	3385.52	-150.713	3385.52	-20.823	3385.52	-54.131	3385.52	-18.8468	3385.52	-0.53886	3385.52	-0.53792
3385.61	-775.5	3385.61	-133.419	3385.61	-19.3977	3385.61	-46.6747	3385.61	-17.3265	3385.61	-0.53937	3385.61	-0.53777
3385.71	-686.5	3385.71	-120.365	3385.71	-20.3168	3385.71	-42.4011	3385.71	-17.7899	3385.71	-0.53998	3385.71	-0.53703
3385.81	-600	3385.81	-110.542	3385.81	-23.6111	3385.81	-43.7383	3385.81	-18.1706	3385.81	-0.54057	3385.81	-0.53592
3385.91	-518	3385.91	-101.151	3385.91	-25.1963	3385.91	-45.8254	3385.91	-18.0413	3385.91	-0.54104	3385.91	-0.53475
3386	-443	3386	-91.6859	3386	-23.6411	3386	-45.7392	3386	-18.3093	3386	-0.54137	3386	-0.53377
3386.1	-375	3386.1	-82.9301	3386.1	-22.6346	3386.1	-45.2208	3386.1	-18.3417	3386.1	-0.54157	3386.1	-0.53313
3386.2	-313.5	3386.2	-73.9805	3386.2	-22.2096	3386.2	-41.7734	3386.2	-16.3492	3386.2	-0.54151	3386.2	-0.53283
3386.3	-259	3386.3	-63.9752	3386.3	-20.5401	3386.3	-35.2168	3386.3	-13.1527	3386.3	-0.541	3386.3	-0.53282
3386.4	-212	3386.4	-54.5637	3386.4	-18.6227	3386.4	-29.8127	3386.4	-9.32183	3386.4	-0.53992	3386.4	-0.53306
3386.49	-172	3386.49	-47.7977	3386.49	-15.797	3386.49	-25.0673	3386.49	-5.64207	3386.49	-0.5384	3386.49	-0.53355
3386.59	-137.5	3386.59	-41.9006	3386.59	-11.806	3386.59	-19.6639	3386.59	-3.52308	3386.59	-0.53681	3386.59	-0.53427
3386.69	-109	3386.69	-34.5393	3386.69	-8.02756	3386.69	-14.1907	3386.69	-1.62803	3386.69	-0.53555	3386.69	-0.53518
3386.79	-85.5	3386.79	-27.3177	3386.79	-5.88506	3386.79	-9.3723	3386.79	0.69673	3386.79	-0.53488	3386.79	-0.5362
3386.88	-66.5	3386.88	-21.5453	3386.88	-5.4895	3386.88	-6.11213	3386.88	1.53097	3386.88	-0.53485	3386.88	-0.53726
3386.98	-51	3386.98	-15.9033	3386.98	-5.33118	3386.98	-5.07465	3386.98	0.3354	3386.98	-0.53539	3386.98	-0.53828
3387.08	-39	3387.08	-10.9973	3387.08	-5.51607	3387.08	-5.82164	3387.08	-0.18244	3387.08	-0.53631	3387.08	-0.53911
3387.18	-29.5	3387.18	-7.81727	3387.18	-5.05185	3387.18	-6.89716	3387.18	1.68963	3387.18	-0.5374	3387.18	-0.5396
3387.28	-22	3387.28	-4.66561	3387.28	-3.56473	3387.28	-7.92824	3387.28	4.55124	3387.28	-0.53838	3387.28	-0.53959
3387.37	-16	3387.37	-0.25397	3387.37	-2.12106	3387.37	-7.88394	3387.37	5.96148	3387.37	-0.53905	3387.37	-0.539
3387.47	-12	3387.47	5.34005	3387.47	-1.02402	3387.47	-4.79245	3387.47	5.2708	3387.47	-0.5394	3387.47	-0.53787
3387.57	-8.5	3387.57	10.3194	3387.57	-2.13808	3387.57	-0.56239	3387.57	3.37815	3387.57	-0.53956	3387.57	-0.53635
3387.67	-6	3387.67	12.8195	3387.67	-4.75756	3387.67	1.85814	3387.67	2.83803	3387.67	-0.53981	3387.67	-0.53471
3387.76	-4.5	3387.76	14.6213	3387.76	-5.61825	3387.76	2.75412	3387.76	4.37965	3387.76	-0.54032	3387.76	-0.53325
3387.86	-3	3387.86	16.4915	3387.86	-5.53015	3387.86	1.97032	3387.86	5.57464	3387.86	-0.54107	3387.86	-0.53219
3387.96	-2	3387.96	17.8518	3387.96	-5.57387	3387.96	-2.20206	3387.96	5.28675	3387.96	-0.54181	3387.96	-0.53156
3388.06	-2.5	3388.06	20.7593	3388.06	-4.91627	3388.06	-7.18662	3388.06	4.37716	3388.06	-0.54217	3388.06	-0.53126
3388.16	-2	3388.16	23.6231	3388.16	-5.362	3388.16	-9.23488	3388.16	4.24284	3388.16	-0.54188	3388.16	-0.53113
3388.25	0	3388.25	23.6083	3388.25	-7.52077	3388.25	-9.49513	3388.25	3.70289	3388.25	-0.54092	3388.25	-0.53107
3388.35	0	3388.35	24.7509	3388.35	-8.93154	3388.35	-9.95059	3388.35	2.0165	3388.35	-0.53957	3388.35	-0.53112
3388.45	0	3388.45	29.8342	3388.45	-8.48575	3388.45	-9.64121	3388.45	1.15038	3388.45	-0.53824	3388.45	-0.53143
3388.55	0	3388.55	34.4403	3388.55	-7.36504	3388.55	-8.08058	3388.55	1.83009	3388.55	-0.5372	3388.55	-0.53213
3388.64	0	3388.64	35.8812	3388.64	-7.3381	3388.64	-6.32916	3388.64	3.16845	3388.64	-0.53649	3388.64	-0.53319
3388.74	0	3388.74	34.6005	3388.74	-8.53849	3388.74	-5.80562	3388.74	3.69725	3388.74	-0.53595	3388.74	-0.53432
3388.84	0	3388.84	31.9829	3388.84	-9.96399	3388.84	-7.81833	3388.84	3.96571	3388.84	-0.5355	3388.84	-0.53514
3388.94	0	3388.94	31.6584	3388.94	-10.3163	3388.94	-11.3	3388.94	3.49433	3388.94	-0.53525	3388.94	-0.53537
3389.04	0	3389.04	34.1468	3389.04	-11.2191	3389.04	-12.4788	3389.04	1.18503	3389.04	-0.53537	3389.04	-0.53501
3389.13	0	3389.13	36.7094	3389.13	-13.0517	3389.13	-11.0372	3389.13	-1.20475	3389.13	-0.53593	3389.13	-0.53435
3389.23	0	3389.23	37.6572	3389.23	-13.5753	3389.23	-9.65978	3389.23	-2.41551	3389.23	-0.53671	3389.23	-0.53379
3389.33	0	3389.33	37.4178	3389.33	-13.1862	3389.33	-9.99287	3389.33	-2.61793	3389.33	-0.53741	3389.33	-0.53355
3389.43	0	3389.43	35.7328	3389.43	-13.0959	3389.43	-12.2974	3389.43	-1.99186	3389.43	-0.53778	3389.43	-0.53362
3389.52	0	3389.52	33.5711	3389.52	-13.1281	3389.52	-14.5454	3389.52	-0.12456	3389.52	-0.53781	3389.52	-0.53386
3389.62	0	3389.62	32.6769	3389.62	-13.0757	3389.62	-14.9431	3389.62	1.54238	3389.62	-0.53766	3389.62	-0.53413
3389.72	0	3389.72	31.5643	3389.72	-13.1718	3389.72	-13.5586	3389.72	1.13316	3389.72	-0.53758	3389.72	-0.53438
3389.82	0	3389.82	30.0357	3389.82	-14.9154	3389.82	-12.4861	3389.82	-0.93109	3389.82	-0.53768	3389.82	-0.53457
3389.91	0	3389.91	29.2601	3389.91	-17.0094	3389.91	-13.8081	3389.91	-4.12577	3389.91	-0.53791	3389.91	-0.53462
3390.01	0	3390.01	29.4686	3390.01	-16.087	3390.01	-15.1116	3390.01	-6.69396	3390.01	-0.53807	3390.01	-0.53437
3390.11	0	3390.11	29.9099	3390.11	-13.243	3390.11	-14.851	3390.11	-7.70693	3390.11	-0.53803	3390.11	-0.53368
3390.21	0	3390.21	30.7755	3390.21	-12.4758	3390.21	-14.3233	3390.21	-8.69782	3390.21	-0.53779	3390.21	-0.53253
3390.31	0	3390.31	32.8765	3390.31	-13.7746	3390.31	-14.2928	3390.31	-8.5202	3390.31	-0.53752	3390.31	-0.53106
3390.4	0	3390.4	34.4935	3390.4	-13.4699	3390.4	-14.0091	3390.4	-6.56824	3390.4	-0.53735	3390.4	-0.52958
3390.5	0	3390.5	34.6707	3390.5	-10.4583	3390.5	-14.032	3390.5	-4.40534	3390.5	-0.53727	3390.5	-0.52843
3390.6	0	3390.6	33.8424	3390.6	-6.56299	3390.6	-14.7131	3390.6	-3.75027	3390.6	-0.53717	3390.6	-0.52789
3390.7	0	3390.7	31.1783	3390.7	-4.27149	3390.7	-14.6123	3390.7	-3.86777	3390.7	-0.53696	3390.7	-0.52804
3390.79	0	3390.79	28.3245	3390.79	-3.82108	3390.79	-12.164	3390.79	-1.01827	3390.79	-0.53665	3390.79	-0.52876
3390.89	0	3390.89	28.3189	3390.89	-2.70399	3390.89	-9.00137	3390.89	3.56759	3390.89	-0.53639	3390.89	-0.52981
3390.99	0	3390.99	31.0109	3390.99	-0.84447	3390.99	-8.26921	3390.99	6.40048	3390.99	-0.53634	3390.99	-0.53084
3391.09	0	3391.09	33.3282	3391.09	-0.45257	3391.09	-8.53928	3391.09	7.71189	3391.09	-0.53662	3391.09	-0.53153
3391.19	0	3391.19	34.9881	3391.19	-1.75782	3391.19	-8.35642	3391.19	8.0793	3391.19	-0.53721	3391.19	-0.53171
3391.28	0	3391.28	36.2045	3391.28	-3.68845	3391.28	-9.52447	3391.28	7.70535	3391.28	-0.53806	3391.28	-0.53137
3391.38	0	3391.38	34.9061	3391.38	-6.05034	3391.38	-11.9741	3391.38	6.21657	3391.38	-0.53907	3391.38	-0.53063
3391.48	0	3391.48	33.1339	3391.48	-8.72694	3391.48	-12.7215	3391.48	3.87781	3391.48	-0.54016	3391.48	-0.52966
3391.58	0	3391.58	34.8406	3391.58	-11.4152	3391.58	-11.9022	3391.58	2.82967	3391.58	-0.54126	3391.58	-0.52862
3391.67	0	3391.67	37.0396	3391.67	-11.8818	3391.67	-11.9652	3391.67	2.68028	3391.67	-0.54228	3391.67	-0.5276
3391.77	0	3391.77	37.3032	3391.77	-10.1156	3391.77	-12.4843	3391.77	1.28176	3391.77	-0.54311	3391.77	-0.52669
3391.87	0	3391.87	37.4253	3391.87	-9.61187	3391.87	-13.9646	3391.87	0.42599	3391.87	-0.54367	3391.87	-0.52602
3391.97	0	3391.97	37.0736	3391.97	-9.52201	3391.97	-15.5383	3391.97	-0.53747	3391.97	-0.54387	3391.97	-0.52572
3392.07	0	3392.07	35.3435	3392.07	-8.94216	3392.07	-16.5736	3392.07	-2.66312	3392.07	-0.54365	3392.07	-0.5259
3392.16	0	3392.16	34.2022	3392.16	-9.41105	3392.16	-17.6482	3392.16	-3.78967	3392.16	-0.54306	3392.16	-0.5265
3392.26	0	3392.26	34.9998	3392.26	-9.53831	3392.26	-18.5728	3392.26	-3.80404	3392.26	-0.54225	3392.26	-0.52727
3392.36	0	3392.36	34.3437	3392.36	-10.3358	3392.36	-18.1902	3392.36	-3.78675	3392.36	-0.54144	3392.36	-0.52797
3392.46	0	3392.46	32.1014	3392.46	-12.2551	3392.46	-17.1401	3392.46	-3.27133	3392.46	-0.54082	3392.46	-0.52852
3392.55	0	3392.55	30.471	3392.55	-14.2131	3392.55	-16.2633	3392.55	-2.29443	3392.55	-0.5405	3392.55	-0.52905
3392.65	0	3392.65	29.4444	3392.65	-14.9853	3392.65	-16.6967	3392.65	-1.98449	3392.65	-0.54047	3392.65	-0.52973
3392.75	0	3392.75	29.9579	3392.75	-14.1958	3392.75	-18.3657	3392.75	-3.62304	3392.75	-0.54058	3392.75	-0.53062
3392.85	0	3392.85	30.906	3392.85	-12.5514	3392.85	-20.6594	3392.85	-5.97829	3392.85	-0.5407	3392.85	-0.53158
3392.95	0	3392.95	31.3191	3392.95	-11.5194	3392.95	-22.4038	3392.95	-7.59684	3392.95	-0.54071	3392.95	-0.53245
3393.04	0	3393.04	30.9357	3393.04	-12.8472	3393.04	-21.3357	3393.04	-7.74996	3393.04	-0.54057	3393.04	-0.53313
3393.14	0	3393.14	31.1464	3393.14	-15.7577	3393.14	-18.0566	3393.14	-7.78874	3393.14	-0.54027	3393.14	-0.53359
3393.24	0	3393.24	31.6871	3393.24	-19.2303	3393.24	-16.2641	3393.24	-8.17673	3393.24	-0.53981	3393.24	-0.53377
3393.34	0	3393.34	31.3402	3393.34	-21.5391	3393.34	-16.2768	3393.34	-7.06731	3393.34	-0.53924	3393.34	-0.53362
3393.43	0	3393.43	31.4304	3393.43	-21.7252	3393.43	-16.2729	3393.43	-5.41904	3393.43	-0.53867	3393.43	-0.53316
3393.53	0	3393.53	31.576	3393.53	-21.1081	3393.53	-16.609	3393.53	-5.85013	3393.53	-0.53825	3393.53	-0.53259
3393.63	0	3393.63	31.3405	3393.63	-20.5115	3393.63	-18.7306	3393.63	-7.38952	3393.63	-0.5381	3393.63	-0.53219
3393.73	0	3393.73	30.2017	3393.73	-19.3401	3393.73	-20.4254	3393.73	-8.65855	3393.73	-0.53821	3393.73	-0.53222
3393.83	0	3393.83	28.7508	3393.83	-19.0223	3393.83	-19.4113	3393.83	-9.69136	3393.83	-0.53852	3393.83	-0.53278
3393.92	0	3393.92	28.438	3393.92	-20.1458	3393.92	-18.7107	3393.92	-9.58761	3393.92	-0.53891	3393.92	-0.53373
3394.02	0	3394.02	29.4598	3394.02	-21.6108	3394.02	-19.922	3394.02	-8.86974	3394.02	-0.53933	3394.02	-0.53466
3394.12	0	3394.12	31.252	3394.12	-23.5366	3394.12	-20.4432	3394.12	-7.27864	3394.12	-0.53971	3394.12	-0.53512
3394.22	0	3394.22	32.6549	3394.22	-23.7186	3394.22	-20.0634	3394.22	-6.65652	3394.22	-0.53995	3394.22	-0.53486
3394.31	0	3394.31	31.0522	3394.31	-22.643	3394.31	-19.945	3394.31	-7.96819	3394.31	-0.53994	3394.31	-0.534
3394.41	0	3394.41	28.608	3394.41	-20.769	3394.41	-18.5175	3394.41	-8.867	3394.41	-0.53964	3394.41	-0.53293
3394.51	0	3394.51	29.4075	3394.51	-18.1708	3394.51	-15.5251	3394.51	-7.99617	3394.51	-0.53915	3394.51	-0.5321
3394.61	0	3394.61	33.2983	3394.61	-15.8979	3394.61	-12.9209	3394.61	-4.80767	3394.61	-0.53868	3394.61	-0.53172
3394.7	0	3394.7	36.0929	3394.7	-14.0132	3394.7	-12.17	3394.7	-1.50765	3394.7	-0.53837	3394.7	-0.53177
3394.8	0	3394.8	36.3103	3394.8	-12.7283	3394.8	-13.8292	3394.8	-0.36599	3394.8	-0.53821	3394.8	-0.53206
3394.9	0	3394.9	35.2609	3394.9	-12.3487	3394.9	-16.3314	3394.9	-0.14836	3394.9	-0.53813	3394.9	-0.53239
3395	0	3395	34.0008	3395	-11.4947	3395	-17.3484	3395	-0.71031	3395	-0.53805	3395	-0.53262
3395.1	0	3395.1	34.1588	3395.1	-10.0983	3395.1	-15.5268	3395.1	-1.40513	3395.1	-0.53792	3395.1	-0.53268
3395.19	0	3395.19	33.4989	3395.19	-8.8505	3395.19	-13.6751	3395.19	-2.14372	3395.19	-0.53771	3395.19	-0.53252
3395.29	0	3395.29	30.5031	3395.29	-7.87578	3395.29	-14.6435	3395.29	-2.98886	3395.29	-0.53742	3395.29	-0.5321
3395.39	0	3395.39	28.334	3395.39	-5.78118	3395.39	-16.0955	3395.39	-3.69886	3395.39	-0.53712	3395.39	-0.53153
3395.49	0	3395.49	28.9341	3395.49	-4.09759	3395.49	-15.1026	3395.49	-4.81864	3395.49	-0.53689	3395.49	-0.53101
3395.58	0	3395.58	32.2607	3395.58	-5.84445	3395.58	-14.24	3395.58	-4.93026	3395.58	-0.5368	3395.58	-0.53072
3395.68	0	3395.68	36.0887	3395.68	-8.69281	3395.68	-15.8446	3395.68	-2.43801	3395.68	-0.53687	3395.68	-0.53078
3395.78	0	3395.78	39.0616	3395.78	-9.42558	3395.78	-15.2358	3395.78	-0.97692	3395.78	-0.53704	3395.78	-0.53115
3395.88	0	3395.88	39.6109	3395.88	-8.86767	3395.88	-12.3914	3395.88	-2.73018	3395.88	-0.53727	3395.88	-0.53175
3395.98	0	3395.98	35.9684	3395.98	-8.46651	3395.98	-11.0525	3395.98	-6.11401	3395.98	-0.53751	3395.98	-0.53249
3396.07	0	3396.07	30.9821	3396.07	-10.4618	3396.07	-10.2435	3396.07	-7.75672	3396.07	-0.53776	3396.07	-0.53323
3396.17	0	3396.17	29.2587	3396.17	-11.7145	3396.17	-11.7486	3396.17	-4.68588	3396.17	-0.53801	3396.17	-0.53387
3396.27	0	3396.27	31.1509	3396.27	-11.3352	3396.27	-14.6282	3396.27	0.11435	3396.27	-0.53824	3396.27	-0.53427
3396.37	0	3396.37	33.4742	3396.37	-12.8698	3396.37	-16.9377	3396.37	1.17887	3396.37	-0.53836	3396.37	-0.53437
3396.46	0	3396.46	34.4243	3396.46	-14.8513	3396.46	-17.4718	3396.46	-0.5779	3396.46	-0.53824	3396.46	-0.53417
3396.56	0	3396.56	35.4005	3396.56	-14.8185	3396.56	-17.8646	3396.56	-3.03439	3396.56	-0.53782	3396.56	-0.53376
3396.66	0	3396.66	35.7941	3396.66	-13.7237	3396.66	-18.5806	3396.66	-6.18568	3396.66	-0.53717	3396.66	-0.53323
3396.76	0	3396.76	34.9397	3396.76	-13.2989	3396.76	-19.7979	3396.76	-7.23166	3396.76	-0.53647	3396.76	-0.53269
3396.86	0	3396.86	31.9443	3396.86	-12.3866	3396.86	-19.0342	3396.86	-5.95068	3396.86	-0.53594	3396.86	-0.53222
3396.95	0	3396.95	28.5905	3396.95	-11.6349	3396.95	-14.9472	3396.95	-3.88331	3396.95	-0.5357	3396.95	-0.53189
3397.05	0	3397.05	29.7059	3397.05	-11.4783	3397.05	-10.6775	3397.05	-1.72511	3397.05	-0.53573	3397.05	-0.53176
3397.15	0	3397.15	33.9686	3397.15	-10.5408	3397.15	-9.53612	3397.15	-0.59155	3397.15	-0.53589	3397.15	-0.53183
3397.25	0	3397.25	36.6149	3397.25	-8.55536	3397.25	-11.2676	3397.25	-1.3564	3397.25	-0.53605	3397.25	-0.53198
3397.34	0	3397.34	36.6232	3397.34	-5.97638	3397.34	-13.426	3397.34	-2.26335	3397.34	-0.5361	3397.34	-0.53208
3397.44	0	3397.44	37.2438	3397.44	-6.97182	3397.44	-13.8386	3397.44	-2.30218	3397.44	-0.53606	3397.44	-0.53203
3397.54	0	3397.54	39.416	3397.54	-10.3649	3397.54	-12.2746	3397.54	-2.30588	3397.54	-0.536	3397.54	-0.5318
3397.64	0	3397.64	41.2104	3397.64	-11.9118	3397.64	-11.7002	3397.64	-1.69889	3397.64	-0.53605	3397.64	-0.53146
3397.74	0	3397.74	40.227	3397.74	-12.2985	3397.74	-13.0299	3397.74	-0.38739	3397.74	-0.53635	3397.74	-0.53107
3397.83	0	3397.83	37.1116	3397.83	-13.2785	3397.83	-14.6999	3397.83	-0.16129	3397.83	-0.53703	3397.83	-0.53066
3397.93	0	3397.93	34.6899	3397.93	-13.5436	3397.93	-15.7449	3397.93	-0.44255	3397.93	-0.53811	3397.93	-0.53025
3398.03	0	3398.03	34.126	3398.03	-12.9876	3398.03	-14.6904	3398.03	-0.93162	3398.03	-0.53943	3398.03	-0.52989
3398.13	0	3398.13	34.7579	3398.13	-12.1809	3398.13	-12.521	3398.13	-1.39347	3398.13	-0.54068	3398.13	-0.52963
3398.22	0	3398.22	35.1966	3398.22	-9.90013	3398.22	-12.2737	3398.22	-1.79075	3398.22	-0.54151	3398.22	-0.52955
3398.32	0	3398.32	34.3599	3398.32	-8.80785	3398.32	-14.3506	3398.32	-4.92956	3398.32	-0.5417	3398.32	-0.52967
3398.42	0	3398.42	33.1372	3398.42	-10.7148	3398.42	-16.8212	3398.42	-7.15859	3398.42	-0.54126	3398.42	-0.53
3398.52	0	3398.52	33.2499	3398.52	-12.8062	3398.52	-17.7468	3398.52	-5.44123	3398.52	-0.54038	3398.52	-0.53051
3398.61	0	3398.61	34.9657	3398.61	-13.7517	3398.61	-16.7114	3398.61	-3.36709	3398.61	-0.53929	3398.61	-0.53111
3398.71	0	3398.71	35.4783	3398.71	-14.6316	3398.71	-16.1155	3398.71	-2.53617	3398.71	-0.53809	3398.71	-0.53174
3398.81	0	3398.81	33.5668	3398.81	-13.7971	3398.81	-15.4758	3398.81	-1.59674	3398.81	-0.5369	3398.81	-0.5323
3398.91	0	3398.91	30.6474	3398.91	-12.2782	3398.91	-16.3292	3398.91	-1.60722	3398.91	-0.5359	3398.91	-0.53269
3399.01	0	3399.01	29.3592	3399.01	-13.925	3399.01	-18.0978	3399.01	-3.00629	3399.01	-0.53541	3399.01	-0.53281
3399.1	0	3399.1	30.4532	3399.1	-16.7572	3399.1	-19.1136	3399.1	-4.03452	3399.1	-0.53565	3399.1	-0.5327
3399.2	0	3399.2	30.3815	3399.2	-15.4388	3399.2	-19.4398	3399.2	-3.88206	3399.2	-0.53657	3399.2	-0.53254
3399.3	0	3399.3	30.173	3399.3	-10.969	3399.3	-18.4646	3399.3	-3.61292	3399.3	-0.53783	3399.3	-0.53254
3399.4	0	3399.4	32.5064	3399.4	-11.2798	3399.4	-14.8655	3399.4	-2.2249	3399.4	-0.53897	3399.4	-0.53276
3399.49	0	3399.49	35.3354	3399.49	-14.7224	3399.49	-13.3272	3399.49	0.14207	3399.49	-0.53974	3399.49	-0.53313
3399.59	0	3399.59	35.658	3399.59	-14.3973	3399.59	-14.5191	3399.59	0.67313	3399.59	-0.54018	3399.59	-0.53351
3399.69	0	3399.69	34.5592	3399.69	-10.8873	3399.69	-16.2192	3399.69	-0.62328	3399.69	-0.54051	3399.69	-0.53386
3399.79	0	3399.79	33.5379	3399.79	-9.58395	3399.79	-17.1953	3399.79	-1.66304	3399.79	-0.54085	3399.79	-0.5342
3399.89	0	3399.89	34.1261	3399.89	-10.7858	3399.89	-16.043	3399.89	-2.06081	3399.89	-0.54118	3399.89	-0.53453
3399.98	0	3399.98	36.6895	3399.98	-10.9914	3399.98	-14.5802	3399.98	-3.67562	3399.98	-0.5414	3399.98	-0.53477
3400.08	0	3400.08	37.7066	3400.08	-10.2492	3400.08	-14.0739	3400.08	-5.15361	3400.08	-0.54142	3400.08	-0.53484
3400.18	0	3400.18	35.3368	3400.18	-9.45017	3400.18	-13.3643	3400.18	-4.10567	3400.18	-0.54124	3400.18	-0.5347
3400.28	0	3400.28	34.4267	3400.28	-10.0706	3400.28	-11.7569	3400.28	-2.92433	3400.28	-0.54085	3400.28	-0.53436
3400.37	0	3400.37	35.283	3400.37	-12.9813	3400.37	-10.6165	3400.37	-4.16707	3400.37	-0.54028	3400.37	-0.53387
3400.47	0	3400.47	35.1375	3400.47	-14.5381	3400.47	-11.3088	3400.47	-4.51742	3400.47	-0.53956	3400.47	-0.53326
3400.57	0	3400.57	34.7517	3400.57	-13.5261	3400.57	-13.4873	3400.57	-3.20326	3400.57	-0.53878	3400.57	-0.53262
3400.67	0	3400.67	34.2406	3400.67	-12.4251	3400.67	-17.2625	3400.67	-4.12765	3400.67	-0.5381	3400.67	-0.5321
3400.77	0	3400.77	33.1428	3400.77	-12.4369	3400.77	-19.3666	3400.77	-5.55247	3400.77	-0.53767	3400.77	-0.53192
3400.86	0	3400.86	32.5309	3400.86	-11.9821	3400.86	-17.1812	3400.86	-3.06568	3400.86	-0.53755	3400.86	-0.53225
3400.96	0	3400.96	34.2746	3400.96	-12.105	3400.96	-14.0321	3400.96	0.62701	3400.96	-0.53767	3400.96	-0.53301
3401.06	0	3401.06	37.0696	3401.06	-12.3419	3401.06	-13.5626	3401.06	1.13304	3401.06	-0.53783	3401.06	-0.5339
3401.16	0	3401.16	38.2164	3401.16	-12.0476	3401.16	-15.171	3401.16	-0.9569	3401.16	-0.53785	3401.16	-0.53455
3401.25	0	3401.25	38.0956	3401.25	-12.5758	3401.25	-15.9825	3401.25	-3.17162	3401.25	-0.53766	3401.25	-0.53475
3401.35	0	3401.35	37.8515	3401.35	-14.2081	3401.35	-16.9293	3401.35	-4.22981	3401.35	-0.53729	3401.35	-0.53456
3401.45	0	3401.45	35.9221	3401.45	-14.9574	3401.45	-17.9377	3401.45	-6.60265	3401.45	-0.53682	3401.45	-0.53419
3401.55	0	3401.55	32.1202	3401.55	-12.4883	3401.55	-16.8368	3401.55	-9.14075	3401.55	-0.53633	3401.55	-0.53378
3401.65	0	3401.65	32.1787	3401.65	-9.83932	3401.65	-13.7587	3401.65	-8.8063	3401.65	-0.53586	3401.65	-0.53333
3401.74	0	3401.74	35.6849	3401.74	-9.80676	3401.74	-12.513	3401.74	-6.44893	3401.74	-0.53542	3401.74	-0.5328
3401.84	0	3401.84	39.8667	3401.84	-11.5222	3401.84	-13.7165	3401.84	-4.68338	3401.84	-0.53504	3401.84	-0.53222
3401.94	0	3401.94	42.3327	3401.94	-14.5986	3401.94	-14.5428	3401.94	-2.6031	3401.94	-0.53479	3401.94	-0.53167
3402.04	0	3402.04	42.2715	3402.04	-16.4043	3402.04	-15.5491	3402.04	-1.60311	3402.04	-0.53476	3402.04	-0.53127
3402.13	0	3402.13	41.5836	3402.13	-15.1337	3402.13	-15.8838	3402.13	-2.12972	3402.13	-0.53493	3402.13	-0.53104
3402.23	0	3402.23	40.127	3402.23	-11.5636	3402.23	-15.5225	3402.23	-2.54649	3402.23	-0.53519	3402.23	-0.53093
3402.33	0	3402.33	38.9374	3402.33	-10.1066	3402.33	-16.8773	3402.33	-1.67011	3402.33	-0.53539	3402.33	-0.53082
3402.43	0	3402.43	37.2611	3402.43	-11.8357	3402.43	-17.8081	3402.43	-1.77569	3402.43	-0.53549	3402.43	-0.53064
3402.52	0	3402.52	35.8591	3402.52	-13.3625	3402.52	-16.3591	3402.52	-3.8927	3402.52	-0.53565	3402.52	-0.53033
3402.62	0	3402.62	37.4475	3402.62	-12.2459	3402.62	-14.4568	3402.62	-3.58974	3402.62	-0.53602	3402.62	-0.52995
3402.72	0	3402.72	39.8922	3402.72	-10.7605	3402.72	-12.7392	3402.72	-0.2241	3402.72	-0.53662	3402.72	-0.52959
3402.82	0	3402.82	38.065	3402.82	-11.3044	3402.82	-11.1103	3402.82	1.98357	3402.82	-0.53727	3402.82	-0.52932
3402.92	0	3402.92	34.4314	3402.92	-11.1541	3402.92	-10.4457	3402.92	-0.614	3402.92	-0.5377	3402.92	-0.5291
3403.01	0	3403.01	34.3918	3403.01	-8.99692	3403.01	-10.8652	3403.01	-4.28199	3403.01	-0.53779	3403.01	-0.52885
3403.11	0	3403.11	37.7123	3403.11	-8.19835	3403.11	-11.0906	3403.11	-4.42278	3403.11	-0.53759	3403.11	-0.52853
3403.21	0	3403.21	38.3234	3403.21	-10.6153	3403.21	-10.8837	3403.21	-2.38106	3403.21	-0.53734	3403.21	-0.52817
3403.31	0	3403.31	36.5106	3403.31	-12.5125	3403.31	-10.5499	3403.31	0.38964	3403.31	-0.53723	3403.31	-0.52785
3403.4	0	3403.4	36.7245	3403.4	-12.7098	3403.4	-10.1171	3403.4	0.68055	3403.4	-0.53738	3403.4	-0.52768
3403.5	0	3403.5	39.6862	3403.5	-12.993	3403.5	-10.8936	3403.5	-1.18276	3403.5	-0.53774	3403.5	-0.52779
3403.6	0	3403.6	42.3619	3403.6	-13.6236	3403.6	-11.058	3403.6	-1.84938	3403.6	-0.53818	3403.6	-0.52826
3403.7	0	3403.7	41.5302	3403.7	-14.9476	3403.7	-11.7996	3403.7	-0.93331	3403.7	-0.53857	3403.7	-0.52904
3403.8	0	3403.8	39.9306	3403.8	-16.4388	3403.8	-16.1045	3403.8	-0.01711	3403.8	-0.53885	3403.8	-0.52989
3403.89	0	3403.89	41.3259	3403.89	-14.3288	3403.89	-18.0321	3403.89	-1.67875	3403.89	-0.53903	3403.89	-0.53055
3403.99	0	3403.99	39.9688	3403.99	-11.2349	3403.99	-15.0987	3403.99	-3.25047	3403.99	-0.53916	3403.99	-0.5309
3404.09	0	3404.09	35.0141	3404.09	-11.0961	3404.09	-12.7485	3404.09	-2.33238	3404.09	-0.53923	3404.09	-0.53098
3404.19	0	3404.19	33.4082	3404.19	-11.2406	3404.19	-14.5381	3404.19	-0.56127	3404.19	-0.53925	3404.19	-0.53088
3404.28	0	3404.28	36.1532	3404.28	-10.3689	3404.28	-18.4483	3404.28	0.264	3404.28	-0.53914	3404.28	-0.53067
3404.38	0	3404.38	39.0914	3404.38	-12.1059	3404.38	-19.0325	3404.38	0.25929	3404.38	-0.53885	3404.38	-0.53044
3404.48	0	3404.48	41.7336	3404.48	-14.2822	3404.48	-18.6747	3404.48	-0.8055	3404.48	-0.53831	3404.48	-0.53034
3404.58	0	3404.58	42.4841	3404.58	-13.7158	3404.58	-19.6974	3404.58	-1.61075	3404.58	-0.53757	3404.58	-0.53053
3404.68	0	3404.68	40.1929	3404.68	-11.0723	3404.68	-19.3464	3404.68	-2.09583	3404.68	-0.53681	3404.68	-0.53105
3404.77	0	3404.77	38.1693	3404.77	-8.70993	3404.77	-17.4671	3404.77	-1.33636	3404.77	-0.53624	3404.77	-0.53172
3404.87	0	3404.87	38.6862	3404.87	-9.18276	3404.87	-14.5044	3404.87	-2.70078	3404.87	-0.53592	3404.87	-0.53229
3404.97	0	3404.97	39.7433	3404.97	-12.7437	3404.97	-11.3215	3404.97	-4.65633	3404.97	-0.53569	3404.97	-0.53259
3405.07	0	3405.07	37.7144	3405.07	-14.9968	3405.07	-10.5623	3405.07	-3.27009	3405.07	-0.53538	3405.07	-0.53263
3405.16	0	3405.16	35.4407	3405.16	-14.061	3405.16	-11.9429	3405.16	-1.04005	3405.16	-0.53502	3405.16	-0.53251
3405.26	0	3405.26	36.9477	3405.26	-10.9672	3405.26	-15.2482	3405.26	-1.29644	3405.26	-0.53482	3405.26	-0.53236
3405.36	0	3405.36	40.0042	3405.36	-7.29723	3405.36	-16.7511	3405.36	-4.33846	3405.36	-0.53496	3405.36	-0.53221
3405.46	0	3405.46	39.5421	3405.46	-6.80729	3405.46	-14.8786	3405.46	-5.49738	3405.46	-0.53544	3405.46	-0.53206
3405.56	0	3405.56	38.8235	3405.56	-8.93287	3405.56	-11.9611	3405.56	-4.14678	3405.56	-0.53606	3405.56	-0.53183
3405.65	0	3405.65	41.1027	3405.65	-9.43612	3405.65	-10.8288	3405.65	-2.95566	3405.65	-0.53658	3405.65	-0.53149
3405.75	0	3405.75	42.0004	3405.75	-9.77386	3405.75	-11.2879	3405.75	-3.03984	3405.75	-0.53689	3405.75	-0.5311
3405.85	0	3405.85	38.8116	3405.85	-12.375	3405.85	-10.8588	3405.85	-4.14395	3405.85	-0.53698	3405.85	-0.53087
3405.95	0	3405.95	35.8005	3405.95	-14.4879	3405.95	-11.288	3405.95	-4.41704	3405.95	-0.53689	3405.95	-0.53106
3406.04	0	3406.04	35.9883	3406.04	-15.801	3406.04	-13.3083	3406.04	-3.12629	3406.04	-0.5366	3406.04	-0.53179
3406.14	0	3406.14	39.3342	3406.14	-17.0948	3406.14	-15.5115	3406.14	-4.05349	3406.14	-0.53609	3406.14	-0.53294
3406.24	0	3406.24	42.3321	3406.24	-16.4403	3406.24	-17.365	3406.24	-6.14704	3406.24	-0.53535	3406.24	-0.53426
3406.34	0	3406.34	44.7798	3406.34	-13.2453	3406.34	-16.8327	3406.34	-5.37436	3406.34	-0.53449	3406.34	-0.5355
3406.43	0	3406.43	43.8254	3406.43	-8.80373	3406.43	-15.0964	3406.43	-3.29929	3406.43	-0.53364	3406.43	-0.53656
3406.53	0	3406.53	39.6346	3406.53	-6.73318	3406.53	-15.0269	3406.53	-3.05359	3406.53	-0.53294	3406.53	-0.53741
3406.63	0	3406.63	37.3304	3406.63	-9.21703	3406.63	-14.6178	3406.63	-1.895	3406.63	-0.53247	3406.63	-0.53802
3406.73	0	3406.73	36.8128	3406.73	-10.7386	3406.73	-12.7522	3406.73	-1.21729	3406.73	-0.5323	3406.73	-0.53838
3406.83	0	3406.83	35.446	3406.83	-8.94619	3406.83	-11.0565	3406.83	-5.4929	3406.83	-0.5324	3406.83	-0.53849
3406.92	0	3406.92	35.3677	3406.92	-7.7118	3406.92	-11.5633	3406.92	-9.3097	3406.92	-0.53262	3406.92	-0.53838
3407.02	0	3407.02	37.3938	3407.02	-7.50632	3407.02	-14.1421	3407.02	-7.40094	3407.02	-0.53277	3407.02	-0.53807
3407.12	0	3407.12	38.4551	3407.12	-6.4279	3407.12	-16.6623	3407.12	-3.86095	3407.12	-0.53273	3407.12	-0.53753
3407.22	0	3407.22	38.3619	3407.22	-8.70491	3407.22	-17.1845	3407.22	-1.23967	3407.22	-0.53258	3407.22	-0.53673
3407.31	0	3407.31	37.7154	3407.31	-12.684	3407.31	-15.6183	3407.31	-3.18739	3407.31	-0.53255	3407.31	-0.53575
3407.41	0	3407.41	36.1477	3407.41	-13.6262	3407.41	-14.1876	3407.41	-4.64452	3407.41	-0.53282	3407.41	-0.53479
3407.51	0	3407.51	36.533	3407.51	-12.0643	3407.51	-12.117	3407.51	-2.66884	3407.51	-0.53337	3407.51	-0.53406
3407.61	0	3407.61	38.8428	3407.61	-10.9571	3407.61	-11.482	3407.61	-2.46435	3407.61	-0.53394	3407.61	-0.53366
3407.71	0	3407.71	40.5928	3407.71	-11.7213	3407.71	-14.7366	3407.71	-1.49736	3407.71	-0.5343	3407.71	-0.53358
3407.8	0	3407.8	41.5717	3407.8	-12.4964	3407.8	-17.3684	3407.8	0.94958	3407.8	-0.53435	3407.8	-0.53375
3407.9	0	3407.9	42.0038	3407.9	-10.8714	3407.9	-16.6451	3407.9	2.89905	3407.9	-0.53421	3407.9	-0.53413
3408	0	3408	43.4084	3408	-10.5703	3408	-14.4305	3408	3.27244	3408	-0.53403	3408	-0.53465
3408.1	0	3408.1	43.7692	3408.1	-12.9284	3408.1	-13.1187	3408.1	1.32555	3408.1	-0.53393	3408.1	-0.53524
3408.19	0	3408.19	41.6846	3408.19	-12.0981	3408.19	-11.6128	3408.19	-2.47743	3408.19	-0.53397	3408.19	-0.53573
3408.29	0	3408.29	39.3749	3408.29	-10.4063	3408.29	-13.6079	3408.29	-5.65041	3408.29	-0.53428	3408.29	-0.53597
3408.39	0	3408.39	35.9334	3408.39	-10.6859	3408.39	-16.1836	3408.39	-4.6178	3408.39	-0.53492	3408.39	-0.53589
3408.49	0	3408.49	36.6147	3408.49	-11.5468	3408.49	-15.2443	3408.49	-3.51179	3408.49	-0.53586	3408.49	-0.53549
3408.59	0	3408.59	40.4418	3408.59	-12.6631	3408.59	-12.5012	3408.59	-2.86999	3408.59	-0.53685	3408.59	-0.5349
3408.68	0	3408.68	43.8231	3408.68	-12.3383	3408.68	-12.0822	3408.68	-0.96846	3408.68	-0.53755	3408.68	-0.5342
3408.78	0	3408.78	43.0254	3408.78	-12.2185	3408.78	-15.1829	3408.78	-1.29506	3408.78	-0.53775	3408.78	-0.53342
3408.88	0	3408.88	39.5443	3408.88	-12.8515	3408.88	-15.4487	3408.88	-3.0298	3408.88	-0.53751	3408.88	-0.53249
3408.98	0	3408.98	38.544	3408.98	-12.3235	3408.98	-12.4694	3408.98	-3.32669	3408.98	-0.53705	3408.98	-0.53137
3409.07	0	3409.07	40.1837	3409.07	-11.7746	3409.07	-13.6021	3409.07	-2.43207	3409.07	-0.53667	3409.07	-0.53017
3409.17	0	3409.17	41.0043	3409.17	-12.4868	3409.17	-16.9732	3409.17	-2.685	3409.17	-0.53654	3409.17	-0.52917
3409.27	0	3409.27	38.9691	3409.27	-14.7135	3409.27	-16.9271	3409.27	-3.85063	3409.27	-0.53668	3409.27	-0.52865
3409.37	0	3409.37	36.3334	3409.37	-16.3638	3409.37	-13.0475	3409.37	-5.43307	3409.37	-0.53695	3409.37	-0.52869
3409.47	0	3409.47	37.4558	3409.47	-15.9181	3409.47	-12.266	3409.47	-4.40094	3409.47	-0.53721	3409.47	-0.52915
3409.56	0	3409.56	38.7673	3409.56	-14.3478	3409.56	-14.5366	3409.56	-1.63213	3409.56	-0.53733	3409.56	-0.52975
3409.66	0	3409.66	39.1683	3409.66	-11.6388	3409.66	-16.4013	3409.66	0.89225	3409.66	-0.53731	3409.66	-0.53024
3409.76	0	3409.76	38.6174	3409.76	-10.2583	3409.76	-16.5799	3409.76	2.60357	3409.76	-0.53718	3409.76	-0.53053
3409.86	0	3409.86	39.9762	3409.86	-12.8154	3409.86	-14.2279	3409.86	1.51221	3409.86	-0.53702	3409.86	-0.53065
3409.95	0	3409.95	41.0549	3409.95	-14.2936	3409.95	-11.7401	3409.95	0.47035	3409.95	-0.53684	3409.95	-0.53073
3410.05	0	3410.05	38.7611	3410.05	-13.17	3410.05	-11.9313	3410.05	1.28072	3410.05	-0.53665	3410.05	-0.5309
3410.15	0	3410.15	36.7272	3410.15	-11.7304	3410.15	-13.2038	3410.15	3.15631	3410.15	-0.53646	3410.15	-0.53122
3410.25	0	3410.25	35.9532	3410.25	-11.7111	3410.25	-13.1824	3410.25	3.47207	3410.25	-0.53635	3410.25	-0.5316
3410.35	0	3410.35	34.3711	3410.35	-12.7242	3410.35	-13.5358	3410.35	2.31901	3410.35	-0.53647	3410.35	-0.53188
3410.44	0	3410.44	33.1192	3410.44	-13.3095	3410.44	-12.8806	3410.44	2.03685	3410.44	-0.53688	3410.44	-0.53192
3410.54	0	3410.54	33.4201	3410.54	-11.9465	3410.54	-10.7547	3410.54	-0.76466	3410.54	-0.53756	3410.54	-0.53177
3410.64	0	3410.64	34.6221	3410.64	-10.5986	3410.64	-12.5379	3410.64	-5.48128	3410.64	-0.53831	3410.64	-0.53162
3410.74	0	3410.74	35.6482	3410.74	-9.62779	3410.74	-15.6505	3410.74	-7.87833	3410.74	-0.53883	3410.74	-0.53163
3410.83	0	3410.83	38.2854	3410.83	-9.48617	3410.83	-15.6786	3410.83	-8.03575	3410.83	-0.53884	3410.83	-0.53185
3410.93	0	3410.93	39.7403	3410.93	-10.1141	3410.93	-13.8881	3410.93	-7.82146	3410.93	-0.53817	3410.93	-0.53224
3411.03	0	3411.03	40.1444	3411.03	-10.2892	3411.03	-13.9669	3411.03	-6.30164	3411.03	-0.53687	3411.03	-0.53274
3411.13	0	3411.13	39.6452	3411.13	-9.77323	3411.13	-15.3803	3411.13	-4.27126	3411.13	-0.53523	3411.13	-0.53334
3411.22	0	3411.22	36.2921	3411.22	-12.4221	3411.22	-13.8869	3411.22	-3.09932	3411.22	-0.53365	3411.22	-0.53399
3411.32	0	3411.32	34.2557	3411.32	-13.8318	3411.32	-12.4604	3411.32	-3.44933	3411.32	-0.53241	3411.32	-0.53448
3411.42	0	3411.42	35.9143	3411.42	-12.7668	3411.42	-14.6825	3411.42	-4.34154	3411.42	-0.53165	3411.42	-0.53458
3411.52	0	3411.52	39.1353	3411.52	-11.8261	3411.52	-16.5852	3411.52	-2.72618	3411.52	-0.53137	3411.52	-0.53412
3411.62	0	3411.62	40.2579	3411.62	-10.1666	3411.62	-17.189	3411.62	-1.08962	3411.62	-0.53155	3411.62	-0.53322
3411.71	0	3411.71	36.7963	3411.71	-9.05165	3411.71	-16.639	3411.71	0.20921	3411.71	-0.53213	3411.71	-0.53223
3411.81	0	3411.81	30.6281	3411.81	-9.68101	3411.81	-13.7567	3411.81	0.18753	3411.81	-0.53294	3411.81	-0.53157
3411.91	0	3411.91	27.8403	3411.91	-12.2086	3411.91	-12.9263	3411.91	-1.50049	3411.91	-0.53371	3411.91	-0.53145
3412.01	0	3412.01	30.0356	3412.01	-14.7186	3412.01	-16.6277	3412.01	-3.03152	3412.01	-0.53416	3412.01	-0.53176
3412.1	0	3412.1	35.5482	3412.1	-15.6326	3412.1	-19.6776	3412.1	-5.26564	3412.1	-0.53422	3412.1	-0.53223
3412.2	0	3412.2	39.5651	3412.2	-14.3372	3412.2	-19.2613	3412.2	-6.35895	3412.2	-0.53399	3412.2	-0.53267
3412.3	0	3412.3	36.7928	3412.3	-12.2045	3412.3	-18.0752	3412.3	-5.73132	3412.3	-0.53375	3412.3	-0.53312
3412.4	0	3412.4	32.6587	3412.4	-10.0764	3412.4	-16.7092	3412.4	-7.03012	3412.4	-0.53374	3412.4	-0.53372
3412.5	0	3412.5	31.4332	3412.5	-10.2305	3412.5	-12.6591	3412.5	-7.8333	3412.5	-0.5341	3412.5	-0.53446
3412.59	0	3412.59	30.9155	3412.59	-12.3457	3412.59	-9.65254	3412.59	-4.57278	3412.59	-0.53477	3412.59	-0.53517
3412.69	0	3412.69	30.0748	3412.69	-12.0798	3412.69	-9.75629	3412.69	0.01877	3412.69	-0.53555	3412.69	-0.53558
3412.79	0	3412.79	33.4456	3412.79	-10.947	3412.79	-13.0206	3412.79	1.12213	3412.79	-0.53625	3412.79	-0.53555
3412.89	0	3412.89	37.9248	3412.89	-13.1897	3412.89	-16.8931	3412.89	-2.20378	3412.89	-0.53675	3412.89	-0.53514
3412.98	0	3412.98	37.7139	3412.98	-15.1686	3412.98	-15.2924	3412.98	-4.46752	3412.98	-0.53701	3412.98	-0.53451
3413.08	0	3413.08	36.0546	3413.08	-14.8824	3413.08	-12.0529	3413.08	-4.00418	3413.08	-0.53706	3413.08	-0.53385
3413.18	0	3413.18	33.3143	3413.18	-17.2558	3413.18	-12.4091	3413.18	-2.91663	3413.18	-0.53693	3413.18	-0.5333
3413.28	0	3413.28	28.1138	3413.28	-18.8537	3413.28	-14.5825	3413.28	-4.64543	3413.28	-0.53666	3413.28	-0.53301
3413.38	0	3413.38	27.9377	3413.38	-16.6088	3413.38	-18.5931	3413.38	-6.38374	3413.38	-0.53639	3413.38	-0.53305
3413.47	0	3413.47	31.7549	3413.47	-13.2113	3413.47	-19.8572	3413.47	-6.00256	3413.47	-0.53625	3413.47	-0.53339
3413.57	0	3413.57	32.4003	3413.57	-10.9902	3413.57	-16.9285	3413.57	-6.56797	3413.57	-0.53635	3413.57	-0.53385
3413.67	0	3413.67	30.8085	3413.67	-11.0131	3413.67	-15.1852	3413.67	-7.77076	3413.67	-0.53657	3413.67	-0.53412
3413.77	0	3413.77	30.8609	3413.77	-13.1506	3413.77	-17.5833	3413.77	-5.53573	3413.77	-0.53666	3413.77	-0.53395
3413.86	0	3413.86	32.1773	3413.86	-12.7458	3413.86	-18.8315	3413.86	-1.49709	3413.86	-0.53636	3413.86	-0.53329
3413.96	0	3413.96	32.2173	3413.96	-11.1117	3413.96	-15.1055	3413.96	0.26325	3413.96	-0.53564	3413.96	-0.53241
3414.06	0	3414.06	30.967	3414.06	-13.8061	3414.06	-15.4387	3414.06	0.27217	3414.06	-0.53474	3414.06	-0.53171
3414.16	0	3414.16	27.1342	3414.16	-14.4327	3414.16	-16.6127	3414.16	-0.25742	3414.16	-0.53402	3414.16	-0.53148
3414.26	0	3414.26	25.6824	3414.26	-12.4902	3414.26	-12.3833	3414.26	-1.26897	3414.26	-0.53374	3414.26	-0.53177
3414.35	0	3414.35	28.401	3414.35	-11.8704	3414.35	-13.2015	3414.35	-2.60363	3414.35	-0.53388	3414.35	-0.53238
3414.45	0	3414.45	30.9785	3414.45	-11.9475	3414.45	-18.3067	3414.45	-5.28957	3414.45	-0.53418	3414.45	-0.53301
3414.55	0	3414.55	29.0586	3414.55	-11.283	3414.55	-20.3728	3414.55	-7.51253	3414.55	-0.53434	3414.55	-0.5334
3414.65	0	3414.65	26.2328	3414.65	-10.0935	3414.65	-21.6751	3414.65	-8.31142	3414.65	-0.53432	3414.65	-0.53335
3414.74	0	3414.74	26.7352	3414.74	-10.1592	3414.74	-23.2518	3414.74	-5.72871	3414.74	-0.53434	3414.74	-0.53285
3414.84	0	3414.84	27.2901	3414.84	-11.9265	3414.84	-20.863	3414.84	-2.42131	3414.84	-0.53468	3414.84	-0.53207
3414.94	0	3414.94	26.295	3414.94	-11.4526	3414.94	-17.3837	3414.94	-0.3327	3414.94	-0.53546	3414.94	-0.5313
3415.04	0	3415.04	25.6064	3415.04	-10.1506	3415.04	-17.3106	3415.04	1.61818	3415.04	-0.53655	3415.04	-0.53089
3415.13	0	3415.13	25.3316	3415.13	-9.72494	3415.13	-17.8863	3415.13	0.42497	3415.13	-0.53768	3415.13	-0.53105
3415.23	0	3415.23	28.1214	3415.23	-10.8685	3415.23	-15.6185	3415.23	-2.61277	3415.23	-0.5386	3415.23	-0.53177
3415.33	0	3415.33	27.7743	3415.33	-11.6223	3415.33	-15.4406	3415.33	-4.23506	3415.33	-0.53918	3415.33	-0.53284
3415.43	0	3415.43	24.8069	3415.43	-13.0946	3415.43	-16.9928	3415.43	-2.98473	3415.43	-0.53939	3415.43	-0.53391
3415.53	0	3415.53	23.8771	3415.53	-17.4643	3415.53	-15.842	3415.53	-2.99713	3415.53	-0.53931	3415.53	-0.53463
3415.62	0	3415.62	25.7337	3415.62	-19.3419	3415.62	-13.7109	3415.62	-5.75368	3415.62	-0.53904	3415.62	-0.53487
3415.72	0	3415.72	27.9763	3415.72	-15.9542	3415.72	-14.6337	3415.72	-7.56741	3415.72	-0.53873	3415.72	-0.53478
3415.82	0	3415.82	27.4898	3415.82	-11.2696	3415.82	-18.4051	3415.82	-7.04757	3415.82	-0.53848	3415.82	-0.5347
3415.92	0	3415.92	23.3352	3415.92	-9.77628	3415.92	-21.6873	3415.92	-6.89825	3415.92	-0.53828	3415.92	-0.53489
3416.01	0	3416.01	19.6321	3416.01	-11.9468	3416.01	-22.2643	3416.01	-10.86	3416.01	-0.53803	3416.01	-0.53542
3416.11	0	3416.11	22.4381	3416.11	-14.2735	3416.11	-21.1892	3416.11	-9.46696	3416.11	-0.53759	3416.11	-0.53608
3416.21	0	3416.21	25.2299	3416.21	-15.0754	3416.21	-21.2102	3416.21	-5.08349	3416.21	-0.5369	3416.21	-0.53657
3416.31	0	3416.31	26.6812	3416.31	-14.5566	3416.31	-21.2292	3416.31	-3.91339	3416.31	-0.53604	3416.31	-0.53667
3416.41	0	3416.41	29.5258	3416.41	-12.5109	3416.41	-17.989	3416.41	-4.27563	3416.41	-0.53519	3416.41	-0.53637
3416.5	0	3416.5	29.3394	3416.5	-9.30401	3416.5	-15.083	3416.5	-4.17708	3416.5	-0.5345	3416.5	-0.53579
3416.6	0	3416.6	27.0536	3416.6	-9.05987	3416.6	-15.2695	3416.6	-4.66999	3416.6	-0.5341	3416.6	-0.53513
3416.7	0	3416.7	22.4953	3416.7	-11.2144	3416.7	-17.6556	3416.7	-4.13637	3416.7	-0.53401	3416.7	-0.5345
3416.8	0	3416.8	17.3308	3416.8	-13.3166	3416.8	-18.0167	3416.8	-4.18998	3416.8	-0.53417	3416.8	-0.53391
3416.89	0	3416.89	17.2901	3416.89	-14.1714	3416.89	-17.4153	3416.89	-2.5988	3416.89	-0.53445	3416.89	-0.53331
3416.99	0	3416.99	19.3368	3416.99	-12.5732	3416.99	-19.4905	3416.99	-4.34905	3416.99	-0.53466	3416.99	-0.53263
3417.09	0	3417.09	21.1381	3417.09	-11.6652	3417.09	-21.0144	3417.09	-5.52894	3417.09	-0.53476	3417.09	-0.53186
3417.19	0	3417.19	23.7316	3417.19	-13.2519	3417.19	-19.2096	3417.19	-4.36634	3417.19	-0.5348	3417.19	-0.53105
3417.29	0	3417.29	23.0046	3417.29	-15.5071	3417.29	-16.4922	3417.29	-5.74163	3417.29	-0.53493	3417.29	-0.5303
3417.38	0	3417.38	19.4596	3417.38	-17.5453	3417.38	-15.997	3417.38	-8.02643	3417.38	-0.53524	3417.38	-0.52969
3417.48	0	3417.48	19.6387	3417.48	-16.6979	3417.48	-17.0386	3417.48	-7.41354	3417.48	-0.53579	3417.48	-0.52925
3417.58	0	3417.58	20.489	3417.58	-16.58	3417.58	-18.9151	3417.58	-3.43563	3417.58	-0.53662	3417.58	-0.52891
3417.68	0	3417.68	21.4622	3417.68	-18.1131	3417.68	-21.5384	3417.68	1.4977	3417.68	-0.53773	3417.68	-0.52856
3417.77	0	3417.77	23.5459	3417.77	-17.0472	3417.77	-19.6431	3417.77	0.7506	3417.77	-0.53903	3417.77	-0.52821
3417.87	0	3417.87	22.4862	3417.87	-13.4532	3417.87	-14.1215	3417.87	-3.67462	3417.87	-0.54031	3417.87	-0.52796
3417.97	0	3417.97	19.2998	3417.97	-13.729	3417.97	-14.1381	3417.97	-7.88557	3417.97	-0.54131	3417.97	-0.528
3418.07	0	3418.07	18.781	3418.07	-16.9326	3418.07	-17.3311	3418.07	-9.76123	3418.07	-0.54183	3418.07	-0.52836
3418.17	0	3418.17	19.5096	3418.17	-18.3821	3418.17	-17.2876	3418.17	-9.00363	3418.17	-0.54177	3418.17	-0.52888
3418.26	0	3418.26	18.235	3418.26	-19.3557	3418.26	-14.3534	3418.26	-5.74601	3418.26	-0.54119	3418.26	-0.5293
3418.36	0	3418.36	15.6261	3418.36	-20.6963	3418.36	-16.5499	3418.36	-3.88141	3418.36	-0.54028	3418.36	-0.52944
3418.46	0	3418.46	16.2518	3418.46	-20.2147	3418.46	-20.5072	3418.46	-4.48951	3418.46	-0.53929	3418.46	-0.5293
3418.56	0	3418.56	18.0917	3418.56	-16.8206	3418.56	-22.1891	3418.56	-4.63631	3418.56	-0.53839	3418.56	-0.52894
3418.65	0	3418.65	19.2082	3418.65	-12.1149	3418.65	-22.0462	3418.65	-4.39833	3418.65	-0.53764	3418.65	-0.52845
3418.75	0	3418.75	20.1853	3418.75	-11.6251	3418.75	-22.1553	3418.75	-1.47499	3418.75	-0.53697	3418.75	-0.52795
3418.85	0	3418.85	22.5755	3418.85	-13.7514	3418.85	-22.5294	3418.85	-0.59739	3418.85	-0.5363	3418.85	-0.52765
3418.95	0	3418.95	20.9035	3418.95	-14.9065	3418.95	-19.8209	3418.95	-5.22974	3418.95	-0.5356	3418.95	-0.52779
3419.04	0	3419.04	15.5961	3419.04	-15.385	3419.04	-19.0922	3419.04	-10.4106	3419.04	-0.53492	3419.04	-0.52846
3419.14	0	3419.14	12.2866	3419.14	-16.4796	3419.14	-19.4763	3419.14	-13.0962	3419.14	-0.53439	3419.14	-0.52952
3419.24	0	3419.24	10.198	3419.24	-17.1589	3419.24	-19.3399	3419.24	-12.2887	3419.24	-0.53413	3419.24	-0.5307
3419.34	0	3419.34	11.9868	3419.34	-14.8612	3419.34	-19.2261	3419.34	-8.92272	3419.34	-0.53419	3419.34	-0.53177
3419.44	0	3419.44	13.1052	3419.44	-13.6987	3419.44	-20.6758	3419.44	-6.17772	3419.44	-0.5345	3419.44	-0.53268
3419.53	0	3419.53	12.3486	3419.53	-14.7156	3419.53	-24.3667	3419.53	-6.25997	3419.53	-0.53493	3419.53	-0.5336
3419.63	0	3419.63	11.2866	3419.63	-17.9819	3419.63	-25.4407	3419.63	-6.80905	3419.63	-0.53532	3419.63	-0.53465
3419.73	0	3419.73	7.5549	3419.73	-18.5927	3419.73	-23.95	3419.73	-7.08275	3419.73	-0.53554	3419.73	-0.53583
3419.83	0	3419.83	2.95462	3419.83	-18.0645	3419.83	-24.5482	3419.83	-8.49519	3419.83	-0.53549	3419.83	-0.53686
3419.92	0	3419.92	1.19792	3419.92	-17.511	3419.92	-25.3999	3419.92	-8.6217	3419.92	-0.53515	3419.92	-0.53741
3420.02	0	3420.02	1.21934	3420.02	-17.6049	3420.02	-26.6328	3420.02	-6.71927	3420.02	-0.53463	3420.02	-0.53724
3420.12	0	3420.12	-1.3181	3420.12	-17.9136	3420.12	-27.8436	3420.12	-7.87805	3420.12	-0.53414	3420.12	-0.53631
3420.22	0	3420.22	-2.15938	3420.22	-17.0704	3420.22	-29.8248	3420.22	-9.68689	3420.22	-0.5339	3420.22	-0.53475
3420.32	0	3420.32	-1.47098	3420.32	-18.364	3420.32	-30.8973	3420.32	-8.74392	3420.32	-0.53403	3420.32	-0.53283
3420.41	0	3420.41	-7.82937	3420.41	-21.6389	3420.41	-29.0676	3420.41	-6.68803	3420.41	-0.53445	3420.41	-0.5309
3420.51	0	3420.51	-18.7629	3420.51	-20.967	3420.51	-24.8657	3420.51	-9.08338	3420.51	-0.535	3420.51	-0.52935
3420.61	0	3420.61	-23.3779	3420.61	-16.3765	3420.61	-23.7531	3420.61	-12.4361	3420.61	-0.53541	3420.61	-0.52847
3420.71	0	3420.71	-25.4226	3420.71	-18.217	3420.71	-27.1839	3420.71	-13.2146	3420.71	-0.53549	3420.71	-0.52836
3420.8	0	3420.8	-25.7209	3420.8	-22.3935	3420.8	-30.9393	3420.8	-12.114	3420.8	-0.53512	3420.8	-0.52886
3420.9	0	3420.9	-27.0726	3420.9	-20.1509	3420.9	-31.1112	3420.9	-12.1256	3420.9	-0.5344	3420.9	-0.52967
3421	0	3421	-27.0726	3421	-20.1509	3421	-31.1112	3421	-12.1256	3421	-0.53362	3421	-0.5305
[truncated: 20 more columns]

## Sheet: Figure 5
Fig. 5b											Fig. 5c
Magnetic field (G)	Simulation	Magnetic field (G)	Filtered Mn3O4 NPs	Magnetic field (G)	Mn3O4 NPs						Magnetic field (G)	Simulation	Magnetic field (G)	Filtered Mn3O4@20ACNT	Magnetic field (G)	Mn3O4@20ACNT
3339.96	0	3339.99	-3.38078	3339.99	1.85225						3339.96	0	3339.96	-2.88965	3339.96	5.13824
3340.06	0	3340.01	-3.31768	3340.01	1.82493						3340.06	0	3340.06	-1.06623	3340.06	2.84249
3340.16	0	3340.02	-3.25457	3340.02	1.79762						3340.16	0	3340.16	0.00046	3340.16	-0.07107
3340.26	0	3340.03	-3.19147	3340.03	1.77029						3340.26	0	3340.26	-1.93364	3340.26	-0.92903
3340.35	0	3340.05	-3.12835	3340.05	1.74297						3340.35	0	3340.35	-3.59025	3340.35	-0.18478
3340.45	0	3340.06	-3.06525	3340.06	1.7157						3340.45	0	3340.45	-2.45125	3340.45	-0.0605
3340.55	0	3340.07	-3.00549	3340.07	1.68057						3340.55	0	3340.55	-2.94886	3340.55	-0.35551
3340.65	0	3340.09	-2.94606	3340.09	1.64585						3340.65	0	3340.65	-5.36083	3340.65	-0.8651
3340.75	0	3340.1	-2.88526	3340.1	1.61113						3340.75	0	3340.75	-4.05551	3340.75	-2.6941
3340.84	0	3340.11	-2.82688	3340.11	1.57639						3340.84	0	3340.84	-1.60711	3340.84	-3.84111
3340.94	0	3340.13	-2.76715	3340.13	1.54167						3340.94	0	3340.94	-3.58579	3340.94	-2.32351
3341.04	0	3340.14	-2.70744	3340.14	1.50693						3341.04	0	3341.04	-6.62715	3341.04	0.29151
3341.14	0	3340.15	-2.64771	3340.15	1.47221						3341.14	0	3341.14	-5.73692	3341.14	2.28154
3341.23	0	3340.17	-2.588	3340.17	1.43746						3341.23	0	3341.23	-2.73864	3341.23	2.37062
3341.33	0	3340.18	-2.52989	3340.18	1.39604						3341.33	0	3341.33	-1.97246	3341.33	0.93761
3341.43	0	3340.19	-2.47245	3340.19	1.35338						3341.43	0	3341.43	-4.60998	3341.43	0.17678
3341.53	0	3340.21	-2.41502	3340.21	1.31071						3341.53	0	3341.53	-7.5575	3341.53	-1.31276
3341.63	0	3340.22	-2.35758	3340.22	1.26804						3341.63	0	3341.63	-6.88904	3341.63	-2.37075
3341.72	0	3340.23	-2.30016	3340.23	1.22537						3341.72	0	3341.72	-3.89214	3341.72	-1.49536
3341.82	0	3340.25	-2.24273	3340.25	1.18252						3341.82	0	3341.82	-3.89447	3341.82	-1.43928
3341.92	0	3340.26	-2.18531	3340.26	1.13997						3341.92	0	3341.92	-4.25892	3341.92	-2.05466
3342.02	0	3340.27	-2.12789	3340.27	1.09727						3342.02	0	3342.02	-2.50971	3342.02	-1.54312
3342.11	0	3340.29	-2.07089	3340.29	1.04962						3342.11	0	3342.11	-1.78824	3342.11	-0.87436
3342.21	0	3340.3	-2.01357	3340.3	0.99921						3342.21	0	3342.21	-2.6588	3342.21	0.06157
3342.31	0	3340.31	-1.95649	3340.31	0.94879						3342.31	0	3342.31	-2.22218	3342.31	1.36964
3342.41	0	3340.33	-1.89944	3340.33	0.89839						3342.41	0	3342.41	-0.28805	3342.41	0.99782
3342.51	0	3340.34	-1.84237	3340.34	0.84797						3342.51	0	3342.51	-0.19383	3342.51	-0.9707
3342.6	0	3340.35	-1.78529	3340.35	0.79756						3342.6	0	3342.6	-2.78448	3342.6	-3.24035
3342.7	0	3340.37	-1.72822	3340.37	0.74714						3342.7	0	3342.7	-3.07528	3342.7	-3.75801
3342.8	0	3340.38	-1.67115	3340.38	0.69673						3342.8	0	3342.8	-2.13124	3342.8	-1.94258
3342.9	0	3340.39	-1.61325	3340.39	0.64319						3342.9	0	3342.9	-4.33294	3342.9	0.00746
3342.99	0	3340.41	-1.55325	3340.41	0.58554						3342.99	0	3342.99	-6.99695	3342.99	-0.27523
3343.09	0	3340.42	-1.49323	3340.42	0.52781						3343.09	0	3343.09	-6.26921	3343.09	-2.80502
3343.19	0	3340.43	-1.43323	3340.43	0.47026						3343.19	0	3343.19	-3.21338	3343.19	-3.74048
3343.29	0	3340.45	-1.37323	3340.45	0.41261						3343.29	0	3343.29	-0.77428	3343.29	-2.60785
3343.39	0	3340.46	-1.3124	3340.46	0.35495						3343.39	0	3343.39	0.10602	3343.39	-2.37656
3343.48	0	3340.47	-1.25307	3340.47	0.29729						3343.48	0	3343.48	0.39824	3343.48	-1.94311
3343.58	0	3340.49	-1.19288	3340.49	0.23964						3343.58	0	3343.58	0.16041	3343.58	-1.22562
3343.68	0	3340.5	-1.13233	3340.5	0.18023						3343.68	0	3343.68	1.29463	3343.68	-0.80813
3343.78	0	3340.51	-1.06771	3340.51	0.11458						3343.78	0	3343.78	2.61065	3343.78	-0.4717
3343.87	0	3340.53	-1.00309	3340.53	0.04892						3343.87	0	3343.87	0.90208	3343.87	0.94677
3343.97	0	3340.54	-0.93846	3340.54	-0.01673						3343.97	0	3343.97	-2.04946	3343.97	1.64611
3344.07	0	3340.55	-0.87384	3340.55	-0.08236						3344.07	0	3344.07	-3.36675	3344.07	1.08993
3344.17	0	3340.57	-0.80923	3340.57	-0.14801						3344.17	0	3344.17	-2.60494	3344.17	0.97637
3344.26	0	3340.58	-0.74461	3340.58	-0.21366						3344.26	0	3344.26	-0.7619	3344.26	0.86782
3344.36	0	3340.59	-0.67998	3340.59	-0.27931						3344.36	0	3344.36	-0.10658	3344.36	0.37943
3344.46	0	3340.61	-0.61536	3340.61	-0.34476						3344.46	0	3344.46	-1.71462	3344.46	1.09919
3344.56	0	3340.62	-0.54633	3340.62	-0.41771						3344.56	0	3344.56	-3.82913	3344.56	1.59853
3344.66	0	3340.63	-0.47672	3340.63	-0.49043						3344.66	0	3344.66	-3.84051	3344.66	1.15658
3344.75	0	3340.65	-0.40646	3340.65	-0.56316						3344.75	0	3344.75	-4.29948	3344.75	-0.24392
3344.85	0	3340.66	-0.33736	3340.66	-0.63587						3344.85	0	3344.85	-5.5516	3344.85	-1.77692
3344.95	0	3340.67	-0.2676	3340.67	-0.70859						3344.95	0	3344.95	-4.99031	3344.95	-2.39983
3345.05	0	3340.69	-0.19785	3340.69	-0.78131						3345.05	0	3345.05	-4.71746	3345.05	-2.49253
3345.14	0	3340.7	-0.12811	3340.7	-0.85401						3345.14	0	3345.14	-5.41535	3345.14	-2.07003
3345.24	0	3340.71	-0.05837	3340.71	-0.92673						3345.24	0	3345.24	-4.96517	3345.24	-0.34315
3345.34	0	3340.73	0.01592	3340.73	-1.00524						3345.34	0	3345.34	-3.56517	3345.34	1.40072
3345.44	0	3340.74	0.09226	3340.74	-1.08515						3345.44	0	3345.44	-3.52219	3345.44	1.67484
3345.54	0	3340.75	0.16861	3340.75	-1.16503						3345.54	0	3345.54	-4.3334	3345.54	-1.14838
3345.63	0	3340.77	0.24495	3340.77	-1.24495						3345.63	0	3345.63	-4.54121	3345.63	-5.16311
3345.73	0	3340.78	0.3213	3340.78	-1.32484						3345.73	0	3345.73	-4.78601	3345.73	-4.4407
3345.83	0	3340.79	0.39763	3340.79	-1.40471						3345.83	0	3345.83	-5.08661	3345.83	-0.8791
3345.93	0	3340.81	0.47399	3340.81	-1.48463						3345.93	0	3345.93	-5.01379	3345.93	0.4513
3346.02	0	3340.82	0.55032	3340.82	-1.56452						3346.02	0	3346.02	-4.29528	3346.02	1.06802
3346.12	0	3340.83	0.62867	3340.83	-1.64718						3346.12	0	3346.12	-2.0597	3346.12	1.12621
3346.22	0	3340.85	0.71211	3340.85	-1.73163						3346.22	0	3346.22	-1.58514	3346.22	0.08143
3346.32	0	3340.86	0.79456	3340.86	-1.81607						3346.32	0	3346.32	-4.44958	3346.32	-1.49437
3346.42	0	3340.87	0.87699	3340.87	-1.90052						3346.42	0	3346.42	-5.78904	3346.42	-2.13413
3346.51	0	3340.89	0.95944	3340.89	-1.98499						3346.51	0	3346.51	-4.91271	3346.51	-0.41457
3346.61	0	3340.9	1.04187	3340.9	-2.06943						3346.61	0	3346.61	-3.49629	3346.61	1.97842
3346.71	0	3340.91	1.12432	3340.91	-2.15388						3346.71	0	3346.71	-1.24373	3346.71	1.81545
3346.81	0	3340.93	1.20675	3340.93	-2.23833						3346.81	0	3346.81	0.19753	3346.81	-1.09801
3346.9	0	3340.94	1.29043	3340.94	-2.32411						3346.9	0	3346.9	-0.39981	3346.9	-3.53266
3347	0	3340.95	1.37717	3340.95	-2.41179						3347	0	3347	-2.35533	3347	-3.21582
3347.1	0	3340.97	1.46389	3340.97	-2.49943						3347.1	0	3347.1	-3.78564	3347.1	-1.82837
3347.2	0	3340.98	1.55061	3340.98	-2.58715						3347.2	0	3347.2	-3.6964	3347.2	-1.33633
3347.3	0	3340.99	1.63733	3340.99	-2.67483						3347.3	0	3347.3	-2.64245	3347.3	-0.96868
3347.39	0	3341.01	1.72232	3341.01	-2.76252						3347.39	0	3347.39	-1.9768	3347.39	0.12259
3347.49	0	3341.02	1.81047	3341.02	-2.8502						3347.49	0	3347.49	-3.65639	3347.49	1.53573
3347.59	0	3341.03	1.89682	3341.03	-2.93788						3347.59	0	3347.59	-5.52555	3347.59	1.545
3347.69	0	3341.05	1.98343	3341.05	-3.02577						3347.69	0	3347.69	-4.32777	3347.69	-0.06016
3347.78	0	3341.06	2.07314	3341.06	-3.11446						3347.78	0	3347.78	-1.62831	3347.78	-2.07365
3347.88	0	3341.07	2.16285	3341.07	-3.20313						3347.88	0	3347.88	-1.79099	3347.88	-4.45503
3347.98	0	3341.09	2.25256	3341.09	-3.29182						3347.98	0	3347.98	-2.41509	3347.98	-5.32748
3348.08	0	3341.1	2.34227	3341.1	-3.38049						3348.08	0	3348.08	-0.51296	3348.08	-4.0307
3348.17	0	3341.11	2.43199	3341.11	-3.46918						3348.17	0	3348.17	0.97416	3348.17	-3.51126
3348.27	0	3341.13	2.52171	3341.13	-3.55787						3348.27	0	3348.27	0.49626	3348.27	-3.13297
3348.37	0	3341.14	2.61143	3341.14	-3.64655						3348.37	0	3348.37	-1.17344	3348.37	-2.47715
3348.47	0	3341.15	2.70114	3341.15	-3.73524						3348.47	0	3348.47	-2.2226	3348.47	-2.6231
3348.57	0	3341.17	2.79093	3341.17	-3.82244						3348.57	0	3348.57	-2.69628	3348.57	-2.78678
3348.66	0	3341.18	2.88075	3341.18	-3.90967						3348.66	0	3348.66	-3.05608	3348.66	-2.93398
3348.76	0	3341.19	2.97159	3341.19	-3.99691						3348.76	0	3348.76	-3.54243	3348.76	-3.76253
3348.86	0	3341.21	3.06064	3341.21	-4.08414						3348.86	0	3348.86	-3.47117	3348.86	-4.11063
3348.96	0	3341.22	3.15067	3341.22	-4.17139						3348.96	0	3348.96	-4.09111	3348.96	-2.33886
3349.05	0	3341.23	3.24071	3341.23	-4.25862						3349.05	0	3349.05	-3.92599	3349.05	-0.07108
3349.15	0	3341.25	3.33075	3341.25	-4.34585						3349.15	0	3349.15	-1.70664	3349.15	0.77704
3349.25	0	3341.26	3.42079	3341.26	-4.4331						3349.25	0	3349.25	-1.42757	3349.25	0.70586
3349.35	0	3341.27	3.51059	3341.27	-4.51662						3349.35	0	3349.35	-4.16552	3349.35	-0.14106
3349.45	0	3341.29	3.60029	3341.29	-4.59934						3349.45	0	3349.45	-6.61798	3349.45	-0.8062
3349.54	0	3341.3	3.68999	3341.3	-4.68206						3349.54	0	3349.54	-6.93191	3349.54	-0.19511
3349.64	0	3341.31	3.77968	3341.31	-4.76478						3349.64	0	3349.64	-5.21149	3349.64	1.03392
3349.74	0	3341.33	3.86938	3341.33	-4.8475						3349.74	0	3349.74	-3.15731	3349.74	2.15363
3349.84	0	3341.34	3.95906	3341.34	-4.93025						3349.84	0	3349.84	-2.79166	3349.84	2.69497
3349.93	0	3341.35	4.04875	3341.35	-5.01294						3349.93	0	3349.93	-3.80893	3349.93	1.65433
3350.03	0	3341.37	4.13845	3341.37	-5.09567						3350.03	0	3350.03	-3.7833	3350.03	0.31761
3350.13	0	3341.38	4.22738	3341.38	-5.17247						3350.13	0	3350.13	-3.25103	3350.13	0.38253
3350.23	0	3341.39	4.31314	3341.39	-5.24572						3350.23	0	3350.23	-2.88264	3350.23	1.72432
3350.33	0	3341.41	4.39959	3341.41	-5.31895						3350.33	0	3350.33	-1.56528	3350.33	2.12706
3350.42	0	3341.42	4.48602	3341.42	-5.3922						3350.42	0	3350.42	-0.09287	3350.42	0.33145
3350.52	0	3341.43	4.57247	3341.43	-5.46543						3350.52	0	3350.52	1.94573	3350.52	-1.42311
3350.62	0	3341.45	4.6589	3341.45	-5.53868						3350.62	0	3350.62	4.42352	3350.62	-1.25767
3350.72	0	3341.46	4.74536	3341.46	-5.61191						3350.72	0	3350.72	5.32852	3350.72	-1.68505
3350.81	0	3341.47	4.83179	3341.47	-5.68516						3350.81	0	3350.81	4.75662	3350.81	-3.92454
3350.91	0	3341.49	4.91712	3341.49	-5.75363						3350.91	0	3350.91	2.43411	3350.91	-6.25014
3351.01	0	3341.5	4.99891	3341.5	-5.81567						3351.01	0	3351.01	-1.18899	3351.01	-7.71264
3351.11	0	3341.51	5.08069	3341.51	-5.87763						3351.11	0	3351.11	-2.35976	3351.11	-9.23845
3351.21	0	3341.53	5.16248	3341.53	-5.93974						3351.21	0	3351.21	-0.41563	3351.21	-12.5412
3351.3	0	3341.54	5.24427	3341.54	-6.00177						3351.3	0	3351.3	0.95669	3351.3	-16.7248
3351.4	0	3341.55	5.32696	3341.55	-6.06379						3351.4	0	3351.4	1.09368	3351.4	-19.1129
3351.5	0	3341.57	5.408	3341.57	-6.1258						3351.5	0	3351.5	0.88356	3351.5	-19.9288
3351.6	0.03	3341.58	5.48999	3341.58	-6.18782						3351.6	0.03	3351.6	0.24676	3351.6	-20.3242
3351.69	0.03	3341.59	5.57175	3341.59	-6.24652						3351.69	0.03	3351.69	0.25597	3351.69	-21.0194
3351.79	0.06	3341.61	5.64797	3341.61	-6.29407						3351.79	0.06	3351.79	-0.22328	3351.79	-21.5729
3351.89	0.12	3341.62	5.72418	3341.62	-6.34163						3351.89	0.12	3351.89	-3.05731	3351.89	-21.5383
3351.99	0.21	3341.63	5.80039	3341.63	-6.38918						3351.99	0.21	3351.99	-6.24021	3351.99	-19.9931
3352.09	0.36	3341.65	5.87659	3341.65	-6.43671						3352.09	0.36	3352.09	-7.9493	3352.09	-16.9784
3352.18	0.63	3341.66	5.9528	3341.66	-6.48425						3352.18	0.63	3352.18	-9.19152	3352.18	-13.5416
3352.28	1.02	3341.67	6.02901	3341.67	-6.5318						3352.28	1.02	3352.28	-9.02649	3352.28	-9.57582
3352.38	1.65	3341.69	6.10522	3341.69	-6.57934						3352.38	1.65	3352.38	-7.20822	3352.38	-4.75514
3352.48	2.55	3341.7	6.18143	3341.7	-6.62644						3352.48	2.55	3352.48	-4.74592	3352.48	1.98864
3352.57	3.87	3341.71	6.25167	3341.71	-6.65662						3352.57	3.87	3352.57	-1.62108	3352.57	10.2647
3352.67	5.67	3341.73	6.32082	3341.73	-6.68691						3352.67	5.67	3352.67	2.23912	3352.67	18.5676
3352.77	8.07	3341.74	6.39024	3341.74	-6.71721						3352.77	8.07	3352.77	4.74234	3352.77	25.8018
3352.87	11.13	3341.75	6.45919	3341.75	-6.74751						3352.87	11.13	3352.87	4.53225	3352.87	32.5527
3352.96	14.88	3341.77	6.52839	3341.77	-6.7778						3352.96	14.88	3352.96	4.5137	3352.96	40.7868
3353.06	19.23	3341.78	6.5976	3341.78	-6.80809						3353.06	19.23	3353.06	7.32943	3353.06	48.1904
3353.16	24.03	3341.79	6.6668	3341.79	-6.83838						3353.16	24.03	3353.16	11.0498	3353.16	51.1674
3353.26	29.01	3341.81	6.73602	3341.81	-6.86867						3353.26	29.01	3353.26	14.3649	3353.26	51.039
3353.36	33.75	3341.82	6.80043	3341.82	-6.88374						3353.36	33.75	3353.36	17.5438	3353.36	49.5992
3353.45	37.74	3341.83	6.86231	3341.83	-6.89577						3353.45	37.74	3353.45	19.4167	3353.45	46.6575
3353.55	40.47	3341.85	6.92416	3341.85	-6.9078						3353.55	40.47	3353.55	17.862	3353.55	43.2777
3353.65	41.4	3341.86	6.98603	3341.86	-6.91983						3353.65	41.4	3353.65	14.1869	3353.65	41.0117
3353.75	40.08	3341.87	7.04791	3341.87	-6.93187						3353.75	40.08	3353.75	11.4539	3353.75	39.2454
3353.84	36.33	3341.89	7.10976	3341.89	-6.94414						3353.84	36.33	3353.84	9.75216	3353.84	34.84
3353.94	30.12	3341.9	7.17163	3341.9	-6.95599						3353.94	30.12	3353.94	7.70316	3353.94	26.9675
3354.04	21.69	3341.91	7.23349	3341.91	-6.96807						3354.04	21.69	3354.04	5.87307	3354.04	21.3165
3354.14	11.61	3341.93	7.29199	3341.93	-6.96737						3354.14	11.61	3354.14	4.68703	3354.14	19.1765
3354.24	0.6	3341.94	7.34679	3341.94	-6.95927						3354.24	0.6	3354.24	3.36714	3354.24	16.7755
3354.33	-10.47	3341.95	7.40151	3341.95	-6.95116						3354.33	-10.47	3354.33	1.29175	3354.33	13.4678
3354.43	-20.7	3341.97	7.45623	3341.97	-6.94307						3354.43	-20.7	3354.43	-0.58555	3354.43	10.0311
3354.53	-29.28	3341.98	7.51095	3341.98	-6.93497						3354.53	-29.28	3354.53	-1.78796	3354.53	6.87692
3354.63	-35.76	3341.99	7.56567	3341.99	-6.92687						3354.63	-35.76	3354.63	-3.13565	3354.63	3.94329
3354.72	-39.84	3342.01	7.62039	3342.01	-6.91876						3354.72	-39.84	3354.72	-5.55432	3354.72	-0.19408
3354.82	-41.37	3342.02	7.67511	3342.02	-6.91067						3354.82	-41.37	3354.82	-6.85669	3354.82	-6.08028
3354.92	-40.68	3342.03	7.72757	3342.03	-6.8938						3354.92	-40.68	3354.92	-7.99987	3354.92	-10.9701
3355.02	-38.1	3342.05	7.77389	3342.05	-6.86529						3355.02	-38.1	3355.02	-11.8163	3355.02	-13.692
3355.12	-34.2	3342.06	7.82019	3342.06	-6.83734						3355.12	-34.2	3355.12	-14.8462	3355.12	-16.2851
3355.21	-29.52	3342.07	7.8665	3342.07	-6.80836						3355.21	-29.52	3355.21	-15.4085	3355.21	-18.8066
3355.31	-24.57	3342.09	7.91282	3342.09	-6.77998						3355.31	-24.57	3355.31	-16.8975	3355.31	-20.7595
3355.41	-19.71	3342.1	7.95768	3342.1	-6.75161						3355.41	-19.71	3355.41	-18.6498	3355.41	-24.0562
3355.51	-15.3	3342.11	8.00517	3342.11	-6.72323						3355.51	-15.3	3355.51	-19.1	3355.51	-28.9753
3355.6	-11.52	3342.13	8.05115	3342.13	-6.69484						3355.6	-11.52	3355.6	-20.1255	3355.6	-35.5817
3355.7	-8.37	3342.14	8.09653	3342.14	-6.66254						3355.7	-8.37	3355.7	-22.5235	3355.7	-44.368
3355.8	-5.91	3342.15	8.13359	3342.15	-6.61638						3355.8	-5.91	3355.8	-25.6714	3355.8	-51.6622
3355.9	-4.05	3342.17	8.17064	3342.17	-6.57023						3355.9	-4.05	3355.9	-28.7482	3355.9	-54.1768
3356	-2.67	3342.18	8.2077	3342.18	-6.52407						3356	-2.67	3356	-30.7147	3356	-54.6001
3356.09	-1.74	3342.19	8.24475	3342.19	-6.47791						3356.09	-1.74	3356.09	-30.8814	3356.09	-55.2624
3356.19	-1.08	3342.21	8.28181	3342.21	-6.43177						3356.19	-1.08	3356.19	-30.3633	3356.19	-53.9406
3356.29	-0.66	3342.22	8.31887	3342.22	-6.38563						3356.29	-0.66	3356.29	-30.9068	3356.29	-49.4486
3356.39	-0.39	3342.23	8.35592	3342.23	-6.33948						3356.39	-0.39	3356.39	-32.1374	3356.39	-44.2051
3356.48	-0.21	3342.25	8.39298	3342.25	-6.29283						3356.48	-0.21	3356.48	-32.5069	3356.48	-38.2587
3356.58	-0.12	3342.26	8.42227	3342.26	-6.23031						3356.58	-0.12	3356.58	-30.2701	3356.58	-30.3857
3356.68	-0.09	3342.27	8.45031	3342.27	-6.16747						3356.68	-0.09	3356.68	-26.0798	3356.68	-21.3684
3356.78	-0.06	3342.29	8.4788	3342.29	-6.10462						3356.78	-0.06	3356.78	-23.0875	3356.78	-12.7309
3356.87	0	3342.3	8.5065	3342.3	-6.04177						3356.87	0	3356.87	-22.6666	3356.87	-5.55538
3356.97	0	3342.31	8.53464	3342.31	-5.97892						3356.97	0	3356.97	-23.9463	3356.97	0.54826
3357.07	0	3342.33	8.56277	3342.33	-5.91607						3357.07	0	3357.07	-24.9072	3357.07	5.7253
3357.17	0	3342.34	8.5909	3342.34	-5.85323						3357.17	0	3357.17	-23.9966	3357.17	9.15203
3357.27	0	3342.35	8.61903	3342.35	-5.79038						3357.27	0	3357.27	-20.7665	3357.27	10.1005
3357.36	0	3342.37	8.6409	3342.37	-5.71543						3357.36	0	3357.36	-17.2375	3357.36	9.94236
3357.46	0	3342.38	8.65946	3342.38	-5.63748						3357.46	0	3357.46	-15.2027	3357.46	9.61826
3357.56	0	3342.39	8.678	3342.39	-5.55953						3357.56	0	3357.56	-14.7339	3357.56	7.77319
3357.66	0	3342.41	8.69656	3342.41	-5.48158						3357.66	0	3357.66	-15.3763	3357.66	6.80822
3357.75	0	3342.42	8.71511	3342.42	-5.40361						3357.75	0	3357.75	-15.6262	3357.75	8.80225
3357.85	0	3342.43	8.73367	3342.43	-5.32574						3357.85	0	3357.85	-14.7891	3357.85	10.1256
3357.95	0	3342.45	8.75221	3342.45	-5.24774						3357.95	0	3357.95	-14.4248	3357.95	8.53475
3358.05	0.06	3342.46	8.77077	3342.46	-5.16982						3358.05	0.06	3358.05	-14.3637	3358.05	5.86219
3358.15	0.09	3342.47	8.78403	3342.47	-5.0855						3358.15	0.09	3358.15	-17.2827	3358.15	4.91372
3358.24	0.12	3342.49	8.79234	3342.49	-4.99679						3358.24	0.12	3358.24	-19.3594	3358.24	6.41363
3358.34	0.24	3342.5	8.80016	3342.5	-4.90811						3358.34	0.24	3358.34	-17.9209	3358.34	6.62708
3358.44	0.42	3342.51	8.808	3342.51	-4.81942						3358.44	0.42	3358.44	-13.4898	3358.44	2.88773
3358.54	0.72	3342.53	8.81584	3342.53	-4.73073						3358.54	0.72	3358.54	-9.71577	3358.54	-1.05333
3358.63	1.23	3342.54	8.82367	3342.54	-4.64204						3358.63	1.23	3358.63	-9.00809	3358.63	-1.59583
3358.73	2.01	3342.55	8.83151	3342.55	-4.55335						3358.73	2.01	3358.73	-11.9453	3358.73	-0.23386
3358.83	3.18	3342.57	8.83933	3342.57	-4.46467						3358.83	3.18	3358.83	-16.7627	3358.83	1.24816
3358.93	4.92	3342.58	8.84456	3342.58	-4.37339						3358.93	4.92	3358.93	-19.0321	3358.93	2.9717
3359.03	7.35	3342.59	8.84146	3342.59	-4.27796						3359.03	7.35	3359.03	-17.2804	3359.03	5.56094
3359.12	10.68	3342.61	8.83837	3342.61	-4.18348						3359.12	10.68	3359.12	-13.736	3359.12	8.9187
3359.22	15.03	3342.62	8.83527	3342.62	-4.08727						3359.22	15.03	3359.22	-10.9494	3359.22	12.0276
3359.32	20.52	3342.63	8.83218	3342.63	-3.99206						3359.32	20.52	3359.32	-9.62528	3359.32	15.1058
3359.42	27.09	3342.65	8.82879	3342.65	-3.89686						3359.42	27.09	3359.42	-7.28941	3359.42	20.253
3359.51	34.65	3342.66	8.82594	3342.66	-3.80164						3359.51	34.65	3359.51	-2.56926	3359.51	28.675
3359.61	42.78	3342.67	8.82277	3342.67	-3.70644						3359.61	42.78	3359.61	4.13865	3359.61	38.5647
3359.71	51	3342.69	8.81931	3342.69	-3.61075						3359.71	51	3359.71	13.6896	3359.71	47.8167
3359.81	58.62	3342.7	8.80504	3342.7	-3.5127						3359.81	58.62	3359.81	25.3994	3359.81	57.131
3359.91	64.68	3342.71	8.79079	3342.71	-3.41463						3359.91	64.68	3359.91	36.1263	3359.91	67.3199
3360	68.34	3342.73	8.77651	3342.73	-3.31659						3360	68.34	3360	47.0003	3360	75.8467
3360.1	68.73	3342.74	8.76226	3342.74	-3.21852						3360.1	68.73	3360.1	60.1826	3360.1	80.1034
3360.2	65.22	3342.75	8.74799	3342.75	-3.12046						3360.2	65.22	3360.2	72.8105	3360.2	79.6102
3360.3	57.57	3342.77	8.73371	3342.77	-3.02239						3360.3	57.57	3360.3	79.7937	3360.3	72.9762
3360.39	45.9	3342.78	8.71944	3342.78	-2.92435						3360.39	45.9	3360.39	79.1258	3360.39	58.4679
3360.49	30.81	3342.79	8.70517	3342.79	-2.82614						3360.49	30.81	3360.49	71.2696	3360.49	37.0715
3360.59	13.35	3342.81	8.68178	3342.81	-2.72859						3360.59	13.35	3360.59	57.1565	3360.59	12.0314
3360.69	-5.16	3342.82	8.65624	3342.82	-2.63092						3360.69	-5.16	3360.69	39.0857	3360.69	-13.653
3360.78	-23.31	3342.83	8.6309	3342.83	-2.53326						3360.78	-23.31	3360.78	16.3227	3360.78	-37.6225
3360.88	-39.6	3342.85	8.60523	3342.85	-2.43558						3360.88	-39.6	3360.88	-13.8147	3360.88	-58.6905
3360.98	-52.89	3342.86	8.57976	3342.86	-2.3379						3360.98	-52.89	3360.98	-47.7516	3360.98	-75.6016
3361.08	-62.37	3342.87	8.55427	3342.87	-2.24023						3361.08	-62.37	3361.08	-75.4085	3361.08	-85.141
3361.18	-67.68	3342.89	8.52879	3342.89	-2.14255						3361.18	-67.68	3361.18	-92.4194	3361.18	-86.5427
3361.27	-68.97	3342.9	8.5033	3342.9	-2.04487						3361.27	-68.97	3361.27	-102.125	3361.27	-82.3055
3361.37	-66.6	3342.91	8.47157	3342.91	-1.95127						3361.37	-66.6	3361.37	-106.299	3361.37	-74.9444
3361.47	-61.47	3342.93	8.43565	3342.93	-1.8591						3361.47	-61.47	3361.47	-105.345	3361.47	-65.7312
3361.57	-54.45	3342.94	8.39971	3342.94	-1.76695						3361.57	-54.45	3361.57	-99.3544	3361.57	-54.7385
3361.66	-46.38	3342.95	8.36379	3342.95	-1.67478						3361.66	-46.38	3361.66	-88.9969	3361.66	-43.453
3361.76	-38.04	3342.97	8.32787	3342.97	-1.58262						3361.76	-38.04	3361.76	-78.5738	3361.76	-33.1727
3361.86	-30.03	3342.98	8.29195	3342.98	-1.48961						3361.86	-30.03	3361.86	-69.2792	3361.86	-23.0102
3361.96	-22.74	3342.99	8.25603	3342.99	-1.39806						3361.96	-22.74	3361.96	-58.4612	3361.96	-13.1059
3362.06	-16.41	3343.01	8.22011	3343.01	-1.30571						3362.06	-16.41	3362.06	-49.1536	3362.06	-5.70136
3362.15	-10.92	3343.02	8.18117	3343.02	-1.21795						3362.15	-10.92	3362.15	-44.4697	3362.15	-0.81063
3362.25	-6.21	3343.03	8.13607	3343.03	-1.13431						3362.25	-6.21	3362.25	-40.2965	3362.25	3.93144
3362.35	-2.13	3343.05	8.09133	3343.05	-1.0507						3362.35	-2.13	3362.35	-31.5825	3362.35	9.49461
3362.45	1.77	3343.06	8.04661	3343.06	-0.9671						3362.45	1.77	3362.45	-21.3126	3362.45	15.4086
3362.54	5.82	3343.07	8.00189	3343.07	-0.88347						3362.54	5.82	3362.54	-16.6527	3362.54	21.3465
3362.64	10.26	3343.09	7.95717	3343.09	-0.79985						3362.64	10.26	3362.64	-16.1328	3362.64	28.1917
3362.74	15.48	3343.1	7.91243	3343.1	-0.71622						3362.74	15.48	3362.74	-14.4978	3362.74	37.3543
3362.84	21.66	3343.11	7.86771	3343.11	-0.6326						3362.84	21.66	3362.84	-13.1411	3362.84	48.7406
3362.94	29.01	3343.13	7.82135	3343.13	-0.5527						3362.94	29.01	3362.94	-12.0708	3362.94	61.8289
3363.03	37.62	3343.14	7.76775	3343.14	-0.48084						3363.03	37.62	3363.03	-6.47105	3363.03	75.8617
3363.13	47.49	3343.15	7.71415	3343.15	-0.40795						3363.13	47.49	3363.13	3.62619	3363.13	88.5002
3363.23	58.56	3343.17	7.66053	3343.17	-0.33699						3363.23	58.56	3363.23	13.8925	3363.23	98.6422
3363.33	70.56	3343.18	7.60693	3343.18	-0.26491						3363.33	70.56	3363.33	22.6978	3363.33	109.503
3363.42	83.07	3343.19	7.55365	3343.19	-0.19281						3363.42	83.07	3363.42	31.9543	3363.42	123.79
3363.52	95.67	3343.21	7.49976	3343.21	-0.12071						3363.52	95.67	3363.52	42.9428	3363.52	139.33
3363.62	107.7	3343.22	7.44623	3343.22	-0.0486						3363.62	107.7	3363.62	55.1959	3363.62	153.99
3363.72	118.44	3343.23	7.39269	3343.23	0.02177						3363.72	118.44	3363.72	68.363	3363.72	168.577
3363.82	126.87	3343.25	7.33128	3343.25	0.07892						3363.82	126.87	3363.82	83.7272	3363.82	183.612
3363.91	132.18	3343.26	7.26976	3343.26	0.13607						3363.91	132.18	3363.91	101.71	3363.91	197.311
3364.01	133.35	3343.27	7.20824	3343.27	0.19324						3364.01	133.35	3364.01	120.094	3364.01	206.764
3364.11	129.18	3343.29	7.14671	3343.29	0.25039						3364.11	129.18	3364.11	138.423	3364.11	210.273
3364.21	119.04	3343.3	7.08519	3343.3	0.30754						3364.21	119.04	3364.21	156.838	3364.21	204.963
3364.3	102.51	3343.31	7.02367	3343.31	0.36468						3364.3	102.51	3364.3	171.132	3364.3	186.721
3364.4	79.65	3343.33	6.96215	3343.33	0.42183						3364.4	79.65	3364.4	174.463	3364.4	155.379
3364.5	51.24	3343.34	6.90061	3343.34	0.47828						3364.5	51.24	3364.5	163.308	3364.5	113.997
3364.6	18.57	3343.35	6.83291	3343.35	0.52017						3364.6	18.57	3364.6	137.734	3364.6	65.5773
3364.7	-16.35	3343.37	6.76362	3343.37	0.55991						3364.7	-16.35	3364.7	98.4686	3364.7	12.9501
3364.79	-51.3	3343.38	6.69402	3343.38	0.59965						3364.79	-51.3	3364.79	48.9627	3364.79	-40.7483
3364.89	-83.82	3343.39	6.62495	3343.39	0.63941						3364.89	-83.82	3364.89	-5.8839	3364.89	-91.3779
3364.99	-111.6	3343.41	6.55557	3343.41	0.67916						3364.99	-111.6	3364.99	-61.2097	3364.99	-132.264
3365.09	-132.84	3343.42	6.48619	3343.42	0.7189						3365.09	-132.84	3365.09	-111.593	3365.09	-157.342
3365.18	-146.46	3343.43	6.41683	3343.43	0.75865						3365.18	-146.46	3365.18	-153.963	3365.18	-166.94
3365.28	-152.04	3343.45	6.34746	3343.45	0.79839						3365.28	-152.04	3365.28	-186.173	3365.28	-165.731
3365.38	-150.12	3343.46	6.27435	3343.46	0.82514						3365.38	-150.12	3365.38	-202.357	3365.38	-157.278
3365.48	-141.81	3343.47	6.19869	3343.47	0.84665						3365.48	-141.81	3365.48	-199.458	3365.48	-143.798
3365.57	-128.49	3343.49	6.12303	3343.49	0.86815						3365.57	-128.49	3365.57	-183.966	3365.57	-128.575
3365.67	-112.05	3343.5	6.04735	3343.5	0.88965						3365.67	-112.05	3365.67	-164.279	3365.67	-115.348
3365.77	-94.17	3343.51	5.97168	3343.51	0.91117						3365.77	-94.17	3365.77	-144.08	3365.77	-105.197
3365.87	-75.99	3343.53	5.89602	3343.53	0.93237						3365.87	-75.99	3365.87	-125.704	3365.87	-97.3862
3365.97	-58.71	3343.54	5.82035	3343.54	0.9541						3365.97	-58.71	3365.97	-110.253	3365.97	-90.233
3366.06	-42.9	3343.55	5.74471	3343.55	0.97553						3366.06	-42.9	3366.06	-95.5395	3366.06	-80.5945
3366.16	-28.77	3343.57	5.66648	3343.57	0.98733						3366.16	-28.77	3366.16	-82.2039	3366.16	-68.9016
3366.26	-16.2	3343.58	5.58517	3343.58	0.98975						3366.26	-16.2	3366.26	-74.5536	3366.26	-56.9247
3366.36	-4.92	3343.59	5.50362	3343.59	0.99215						3366.36	-4.92	3366.36	-71.4249	3366.36	-42.4642
3366.45	5.49	3343.61	5.42207	3343.61	0.99455						3366.45	5.49	3366.45	-66.2682	3366.45	-24.0722
3366.55	15.6	3343.62	5.3405	3343.62	0.99695						3366.55	15.6	3366.55	-56.8327	3366.55	-2.84364
3366.65	25.74	3343.63	5.25895	3343.63	0.99935						3366.65	25.74	3366.65	-46.4321	3366.65	20.663
3366.75	36.03	3343.65	5.17738	3343.65	1.00175						3366.75	36.03	3366.75	-36.89	3366.75	44.7331
3366.85	46.59	3343.66	5.09583	3343.66	1.00415						3366.85	46.59	3366.85	-26.6086	3366.85	67.1809
3366.94	57.06	3343.67	5.01327	3343.67	1.00109						3366.94	57.06	3366.94	-13.8829	3366.94	87.791
3367.04	67.08	3343.69	4.92597	3343.69	0.98514						3367.04	67.08	3367.04	1.53468	3367.04	106.024
3367.14	76.11	3343.7	4.83866	3343.7	0.96948						3367.14	76.11	3367.14	17.9635	3367.14	120.746
3367.24	83.52	3343.71	4.75136	3343.71	0.95329						3367.24	83.52	3367.24	33.6947	3367.24	131.857
3367.33	89.01	3343.73	4.66405	3343.73	0.9374						3367.33	89.01	3367.33	48.2332	3367.33	140.143
3367.43	92.16	3343.74	4.57682	3343.74	0.92151						3367.43	92.16	3367.43	60.566	3367.43	145.291
3367.53	92.85	3343.75	4.48946	3343.75	0.90562						3367.53	92.85	3367.53	70.1732	3367.53	144.63
3367.63	91.35	3343.77	4.40216	3343.77	0.88973						3367.63	91.35	3367.63	78.8267	3367.63	136.689
3367.73	87.9	3343.78	4.31488	3343.78	0.87223						3367.73	87.9	3367.73	84.491	3367.73	122.981
3367.82	82.98	3343.79	4.2232	3343.79	0.8386						3367.82	82.98	3367.82	80.6651	3367.82	106.142
3367.92	76.92	3343.81	4.13133	3343.81	0.80497						3367.92	76.92	3367.92	68.9163	3367.92	89.1849
3368.02	69.9	3343.82	4.03946	3343.82	0.77133						3368.02	69.9	3368.02	56.4764	3368.02	73.8293
3368.12	61.89	3343.83	3.9476	3343.83	0.7377						3368.12	61.89	3368.12	43.6667	3368.12	57.8758
3368.21	52.71	3343.85	3.85573	3343.85	0.70409						3368.21	52.71	3368.21	26.8103	3368.21	38.0123
3368.31	41.82	3343.86	3.76386	3343.86	0.67045						3368.31	41.82	3368.31	6.25966	3368.31	14.8915
3368.41	28.56	3343.87	3.67199	3343.87	0.63682						3368.41	28.56	3368.41	-13.9816	3368.41	-9.09936
3368.51	12.66	3343.89	3.58013	3343.89	0.60346						3368.51	12.66	3368.51	-31.7573	3368.51	-32.7341
3368.61	-5.7	3343.9	3.48411	3343.9	0.55669						3368.61	-5.7	3368.61	-48.6616	3368.61	-55.4057
3368.7	-26.01	3343.91	3.38671	3343.91	0.50855						3368.7	-26.01	3368.7	-65.3697	3368.7	-76.5636
3368.8	-47.34	3343.93	3.28943	3343.93	0.46042						3368.8	-47.34	3368.8	-80.5364	3368.8	-95.0395
3368.9	-68.25	3343.94	3.19192	3343.94	0.41231						3368.9	-68.25	3368.9	-95.5209	3368.9	-109.77
3369	-87.3	3343.95	3.09455	3343.95	0.36418						3369	-87.3	3369	-111.451	3369	-120.853
3369.09	-102.93	3343.97	2.99717	3343.97	0.31605						3369.09	-102.93	3369.09	-125.478	3369.09	-129.943
3369.19	-114	3343.98	2.89981	3343.98	0.26793						3369.19	-114	3369.19	-136.253	3369.19	-138.247
3369.29	-119.79	3343.99	2.80242	3343.99	0.2198						3369.29	-119.79	3369.29	-144.617	3369.29	-143.667
3369.39	-120.09	3344.01	2.70315	3344.01	0.16404						3369.39	-120.09	3369.39	-148.214	3369.39	-143.187
3369.48	-115.41	3344.02	2.60226	3344.02	0.10489						3369.48	-115.41	3369.48	-145.177	3369.48	-136.63
3369.58	-106.62	3344.03	2.50138	3344.03	0.0457						3369.58	-106.62	3369.58	-139.515	3369.58	-127.143
3369.68	-94.71	3344.05	2.4005	3344.05	-0.01345						3369.68	-94.71	3369.68	-134.133	3369.68	-117.904
3369.78	-80.88	3344.06	2.29962	3344.06	-0.07262						3369.78	-80.88	3369.78	-125.683	3369.78	-108.549
3369.88	-66.33	3344.07	2.19872	3344.07	-0.13188						3369.88	-66.33	3369.88	-112.562	3369.88	-98.0896
3369.97	-51.81	3344.09	2.09784	3344.09	-0.19095						3369.97	-51.81	3369.97	-99.7001	3369.97	-87.5291
3370.07	-37.83	3344.1	1.99696	3344.1	-0.25014						3370.07	-37.83	3370.07	-90.1942	3370.07	-77.1937
3370.17	-24.57	3344.11	1.89498	3344.11	-0.31236						3370.17	-24.57	3370.17	-81.0452	3370.17	-65.3023
3370.27	-11.94	3344.13	1.79075	3344.13	-0.37771						3370.27	-11.94	3370.27	-70.9567	3370.27	-50.3191
3370.36	0.45	3344.14	1.68656	3344.14	-0.44305						3370.36	0.45	3370.36	-60.9751	3370.36	-33.6258
3370.46	13.11	3344.15	1.58235	3344.15	-0.50841						3370.46	13.11	3370.46	-51.2639	3370.46	-16.6154
3370.56	26.55	3344.17	1.47816	3344.17	-0.57377						3370.56	26.55	3370.56	-43.5487	3370.56	0.83985
3370.66	41.1	3344.18	1.37397	3344.18	-0.63911						3370.66	41.1	3370.66	-37.7977	3370.66	17.6359
3370.76	56.94	3344.19	1.26976	3344.19	-0.70446						3370.76	56.94	3370.76	-30.1907	3370.76	33.8207
3370.85	73.74	3344.21	1.16557	3344.21	-0.7698						3370.85	73.74	3370.85	-17.7024	3370.85	51.8538
3370.95	91.05	3344.22	1.06106	3344.22	-0.83542						3370.95	91.05	3370.95	-1.70584	3370.95	73.7946
3371.05	107.73	3344.23	0.95466	3344.23	-0.90167						3371.05	107.73	3371.05	14.657	3371.05	99.9567
3371.15	122.22	3344.25	0.84824	3344.25	-0.96795						3371.15	122.22	3371.15	33.83	3371.15	127.061
3371.24	132.78	3344.26	0.74184	3344.26	-1.03422						3371.24	132.78	3371.24	58.3915	3371.24	149.3
3371.34	137.7	3344.27	0.63543	3344.27	-1.10051						3371.34	137.7	3371.34	83.8533	3371.34	162.933
3371.44	135.57	3344.29	0.52903	3344.29	-1.16676						3371.44	135.57	3371.44	104.872	3371.44	166.383
3371.54	125.34	3344.3	0.42261	3344.3	-1.23303						3371.54	125.34	3371.54	119.331	3371.54	157.186
3371.64	106.65	3344.31	0.31621	3344.31	-1.29931						3371.64	106.65	3371.64	127.339	3371.64	134.461
3371.73	80.4	3344.33	0.20979	3344.33	-1.36516						3371.73	80.4	3371.73	126.234	3371.73	101.05
3371.83	48.12	3344.34	0.10263	3344.34	-1.42699						3371.83	48.12	3371.83	110.302	3371.83	59.746
3371.93	11.97	3344.35	-0.00459	3344.35	-1.48881						3371.93	11.97	3371.93	79.8767	3371.93	13.1792
3372.03	-25.14	3344.37	-0.11179	3344.37	-1.55062						3372.03	-25.14	3372.03	39.606	3372.03	-35.682
3372.12	-60.24	3344.38	-0.21901	3344.38	-1.61244						3372.12	-60.24	3372.12	-7.82986	3372.12	-83.6474
3372.22	-90.66	3344.39	-0.32619	3344.39	-1.67427						3372.22	-90.66	3372.22	-58.5206	3372.22	-124.949
3372.32	-114.33	3344.41	-0.43341	3344.41	-1.73609						3372.32	-114.33	3372.32	-106.671	3372.32	-153.87
3372.42	-129.96	3344.42	-0.54062	3344.42	-1.79791						3372.42	-129.96	3372.42	-146.684	3372.42	-168.089
3372.52	-137.13	3344.43	-0.64782	3344.43	-1.85939						3372.52	-137.13	3372.52	-174.219	3372.52	-167.455
3372.61	-136.62	3344.45	-0.75459	3344.45	-1.91249						3372.61	-136.62	3372.61	-188.999	3372.61	-154.619
3372.71	-129.63	3344.46	-0.86121	3344.46	-1.96412						3372.71	-129.63	3372.71	-193.272	3372.71	-136.092
3372.81	-117.51	3344.47	-0.96779	3344.47	-2.01577						3372.81	-117.51	3372.81	-187.331	3372.81	-117.798
3372.91	-102.15	3344.49	-1.07443	3344.49	-2.0674						3372.91	-102.15	3372.91	-171.806	3372.91	-101.474
3373	-85.26	3344.5	-1.18104	3344.5	-2.11905						3373	-85.26	3373	-152.169	3373	-85.6136
3373.1	-68.25	3344.51	-1.28765	3344.51	-2.17071						3373.1	-68.25	3373.1	-133.713	3373.1	-68.176
3373.2	-52.05	3344.53	-1.39425	3344.53	-2.22235						3373.2	-52.05	3373.2	-115.935	3373.2	-50.0451
3373.3	-37.23	3344.54	-1.50088	3344.54	-2.27399						3373.3	-37.23	3373.3	-98.1709	3373.3	-34.9875
3373.39	-23.97	3344.55	-1.6052	3344.55	-2.31511						3373.39	-23.97	3373.39	-82.9566	3373.39	-24.1779
3373.49	-12.06	3344.57	-1.70768	3344.57	-2.3518						3373.49	-12.06	3373.49	-69.7733	3373.49	-15.5458
3373.59	-1.29	3344.58	-1.81017	3344.58	-2.38849						3373.59	-1.29	3373.59	-56.2307	3373.59	-8.08261
3373.69	8.85	3344.59	-1.91267	3344.59	-2.42516						3373.69	8.85	3373.69	-44.7794	3373.69	-0.71177
3373.79	18.75	3344.61	-2.01517	3344.61	-2.46185						3373.79	18.75	3373.79	-37.8419	3373.79	7.25507
3373.88	28.65	3344.62	-2.11765	3344.62	-2.49811						3373.88	28.65	3373.88	-32.9388	3373.88	14.6676
3373.98	38.64	3344.63	-2.22014	3344.63	-2.53513						3373.98	38.64	3373.98	-27.1583	3373.98	22.7587
3374.08	48.51	3344.65	-2.32264	3344.65	-2.57172						3374.08	48.51	3374.08	-19.8573	3374.08	34.4353
3374.18	57.93	3344.66	-2.42272	3344.66	-2.59854						3374.18	57.93	3374.18	-11.8956	3374.18	48.5705
3374.27	66.42	3344.67	-2.51822	3344.67	-2.61636						3374.27	66.42	3374.27	-3.93641	3374.27	62.6982
3374.37	73.08	3344.69	-2.61382	3344.69	-2.63419						3374.37	73.08	3374.37	4.36147	3374.37	77.0951
3374.47	77.55	3344.7	-2.70942	3344.7	-2.65201						3374.47	77.55	3374.47	14.9015	3374.47	91.1385
3374.57	79.29	3344.71	-2.80502	3344.71	-2.66983						3374.57	79.29	3374.57	29.5632	3374.57	102.642
3374.67	77.82	3344.73	-2.90062	3344.73	-2.68766						3374.67	77.82	3374.67	44.6909	3374.67	110.435
3374.76	73.35	3344.74	-2.99622	3344.74	-2.70548						3374.76	73.35	3374.76	55.2945	3374.76	114.018
3374.86	66.3	3344.75	-3.09182	3344.75	-2.72332						3374.86	66.3	3374.86	63.7297	3374.86	112.936
3374.96	57.33	3344.77	-3.18569	3344.77	-2.73375						3374.96	57.33	3374.96	73.0248	3374.96	107.845
3375.06	47.19	3344.78	-3.27073	3344.78	-2.73017						3375.06	47.19	3375.06	78.5854	3375.06	100.258
3375.15	36.84	3344.79	-3.35577	3344.79	-2.72739						3375.15	36.84	3375.15	74.5509	3375.15	89.5
3375.25	26.88	3344.81	-3.4408	3344.81	-2.72313						3375.25	26.88	3375.25	61.1784	3375.25	73.8223
3375.35	17.61	3344.82	-3.52584	3344.82	-2.71974						3375.35	17.61	3375.35	42.9687	3375.35	55.1141
3375.45	9.15	3344.83	-3.61094	3344.83	-2.71635						3375.45	9.15	3375.45	25.9812	3375.45	37.6271
3375.55	1.17	3344.85	-3.69593	3344.85	-2.71295						3375.55	1.17	3375.55	13.3529	3375.55	22.2141
3375.64	-6.72	3344.86	-3.78099	3344.86	-2.70956						3375.64	-6.72	3375.64	1.17877	3375.64	5.65312
3375.74	-14.94	3344.87	-3.86605	3344.87	-2.70278						3375.74	-14.94	3375.74	-14.1546	3375.74	-13.8815
3375.84	-23.97	3344.89	-3.93789	3344.89	-2.67823						3375.84	-23.97	3375.84	-31.5753	3375.84	-33.4626
3375.94	-33.81	3344.9	-4.0092	3344.9	-2.65367						3375.94	-33.81	3375.94	-49.5512	3375.94	-48.93
3376.03	-44.07	3344.91	-4.08053	3344.91	-2.62913						3376.03	-44.07	3376.03	-66.2338	3376.03	-59.5016
3376.13	-54.3	3344.93	-4.15185	3344.93	-2.60459						3376.13	-54.3	3376.13	-81.1903	3376.13	-68.0378
3376.23	-63.63	3344.94	-4.22318	3344.94	-2.58003						3376.23	-63.63	3376.23	-94.972	3376.23	-75.6992
3376.33	-71.22	3344.95	-4.29449	3344.95	-2.55548						3376.33	-71.22	3376.33	-105.292	3376.33	-78.8095
3376.43	-76.32	3344.97	-4.36582	3344.97	-2.53092						3376.43	-76.32	3376.43	-113.245	3376.43	-74.5916
3376.52	-78.33	3344.98	-4.43715	3344.98	-2.50651						3376.52	-78.33	3376.52	-123.24	3376.52	-62.8697
3376.62	-77.1	3344.99	-4.49555	3344.99	-2.46124						3376.62	-77.1	3376.62	-132.237	3376.62	-44.5344
3376.72	-72.72	3345.01	-4.54985	3345.01	-2.4155						3376.72	-72.72	3376.72	-133.701	3376.72	-22.3637
3376.82	-65.55	3345.02	-4.60353	3345.02	-2.36974						3376.82	-65.55	3376.82	-126.758	3376.82	0.2553
3376.91	-56.1	3345.03	-4.65833	3345.03	-2.32398						3376.91	-56.1	3376.91	-112.91	3376.91	20.447
3377.01	-44.85	3345.05	-4.71249	3345.05	-2.27823						3377.01	-44.85	3377.01	-94.8093	3377.01	36.5025
3377.11	-32.37	3345.06	-4.76667	3345.06	-2.23247						3377.11	-32.37	3377.11	-78.1339	3377.11	48.0157
3377.21	-19.05	3345.07	-4.82083	3345.07	-2.18673						3377.21	-19.05	3377.21	-64.9658	3377.21	56.1052
3377.3	-5.1	3345.09	-4.87501	3345.09	-2.14097						3377.3	-5.1	3377.3	-52.5581	3377.3	62.3015
3377.4	9.36	3345.1	-4.91717	3345.1	-2.08055						3377.4	9.36	3377.4	-40.9404	3377.4	65.9654
3377.5	24.27	3345.11	-4.95019	3345.11	-2.01601						3377.5	24.27	3377.5	-31.2516	3377.5	66.3219
3377.6	39.81	3345.13	-4.98323	3345.13	-1.95145						3377.6	39.81	3377.6	-24.1405	3377.6	64.7528
3377.7	55.83	3345.14	-5.01625	3345.14	-1.88691						3377.7	55.83	3377.7	-20.7497	3377.7	63.8491
3377.79	72.15	3345.15	-5.04929	3345.15	-1.82235						3377.79	72.15	3377.79	-18.0554	3377.79	67.4528
3377.89	88.53	3345.17	-5.08232	3345.17	-1.75783						3377.89	88.53	3377.89	-13.1157	3377.89	76.1113
3377.99	104.46	3345.18	-5.11536	3345.18	-1.69324						3377.99	104.46	3377.99	-7.05071	3377.99	86.5587
3378.09	118.98	3345.19	-5.1484	3345.19	-1.6287						3378.09	118.98	3378.09	-0.778324	3378.09	98.1569
3378.18	131.25	3345.21	-5.17315	3345.21	-1.55465						3378.18	131.25	3378.18	7.4604	3378.18	112.733
3378.28	140.07	3345.22	-5.18291	3345.22	-1.47395						3378.28	140.07	3378.28	20.6233	3378.28	130.961
3378.38	144.15	3345.23	-5.19313	3345.23	-1.39326						3378.38	144.15	3378.38	37.3942	3378.38	150.942
3378.48	142.32	3345.25	-5.20336	3345.25	-1.31257						3378.48	142.32	3378.48	55.3516	3378.48	169.701
3378.58	133.86	3345.26	-5.21358	3345.26	-1.23187						3378.58	133.86	3378.58	73.8129	3378.58	182.903
3378.67	118.08	3345.27	-5.22382	3345.27	-1.15116						3378.67	118.08	3378.67	90.2277	3378.67	185.045
3378.77	95.25	3345.29	-5.23405	3345.29	-1.07047						3378.77	95.25	3378.77	101.855	3378.77	174.899
3378.87	66.21	3345.3	-5.24427	3345.3	-0.98977						3378.87	66.21	3378.87	107.97	3378.87	153.131
3378.97	32.16	3345.31	-5.24982	3345.31	-0.90431						3378.97	32.16	3378.97	106.817	3378.97	118.849
3379.06	-4.77	3345.33	-5.23541	3345.33	-0.81163						3379.06	-4.77	3379.06	94.3683	3379.06	73.9135
3379.16	-42.21	3345.34	-5.22099	3345.34	-0.72007						3379.16	-42.21	3379.16	69.0572	3379.16	22.0579
3379.26	-77.43	3345.35	-5.20656	3345.35	-0.62643						3379.26	-77.43	3379.26	34.1213	3379.26	-33.1966
3379.36	-108	3345.37	-5.19214	3345.37	-0.53401						3379.36	-108	3379.36	-5.84567	3379.36	-87.8455
3379.46	-132	3345.38	-5.17789	3345.38	-0.44158						3379.46	-132	3379.46	-47.4574	3379.46	-136.972
3379.55	-148.05	3345.39	-5.16334	3345.39	-0.34916						3379.55	-148.05	3379.55	-88.1187	3379.55	-175.317
3379.65	-155.85	3345.41	-5.14896	3345.41	-0.25673						3379.65	-155.85	3379.65	-125.89	3379.65	-199.295
3379.75	-155.82	3345.42	-5.13457	3345.42	-0.16241						3379.75	-155.82	3379.75	-159.103	3379.75	-206.535
3379.85	-148.74	3345.43	-5.0947	3345.43	-0.06046						3379.85	-148.74	3379.85	-183.824	3379.85	-197.039
3379.94	-136.29	3345.45	-5.05473	3345.45	0.04148						3379.94	-136.29	3379.94	-193.937	3379.94	-176.665
3380.04	-120.18	3345.46	-5.01478	3345.46	0.14343						3380.04	-120.18	3380.04	-187.754	3380.04	-151.166
3380.14	-102.24	3345.47	-4.97481	3345.47	0.24537						3380.14	-102.24	3380.14	-171.849	3380.14	-121.087
3380.24	-84.03	3345.49	-4.93485	3345.49	0.3473						3380.24	-84.03	3380.24	-152.675	3380.24	-87.8841
3380.34	-66.75	3345.5	-4.89489	3345.5	0.44925						3380.34	-66.75	3380.34	-132.782	3380.34	-54.7909
3380.43	-51.39	3345.51	-4.85493	3345.51	0.55119						3380.43	-51.39	3380.43	-111.572	3380.43	-24.8879
3380.53	-38.37	3345.53	-4.81496	3345.53	0.65319						3380.53	-38.37	3380.53	-88.0096	3380.53	0.04089
3380.63	-27.66	3345.54	-4.75501	3345.54	0.75911						3380.63	-27.66	3380.63	-67.2746	3380.63	20.7333
3380.73	-19.32	3345.55	-4.69009	3345.55	0.86509						3380.73	-19.32	3380.73	-54.3466	3380.73	36.8294
3380.82	-13.05	3345.57	-4.62581	3345.57	0.97109						3380.82	-13.05	3380.82	-45.5967	3380.82	46.7082
3380.92	-8.4	3345.58	-4.56041	3345.58	1.07708						3380.92	-8.4	3380.92	-38.3214	3380.92	50.2176
3381.02	-5.01	3345.59	-4.49563	3345.59	1.18306						3381.02	-5.01	3381.02	-34.6019	3381.02	49.6798
3381.12	-2.4	3345.61	-4.43085	3345.61	1.28903						3381.12	-2.4	3381.12	-33.8321	3381.12	48.1383
3381.22	-0.27	3345.62	-4.36606	3345.62	1.39501						3381.22	-0.27	3381.22	-33.5202	3381.22	45.6999
3381.31	1.8	3345.63	-4.30128	3345.63	1.50101						3381.31	1.8	3381.31	-33.7076	3381.31	41.2113
3381.41	4.11	3345.65	-4.22225	3345.65	1.60769						3381.41	4.11	3381.41	-34.6207	3381.41	35.0909
3381.51	7.08	3345.66	-4.13384	3345.66	1.71453						3381.51	7.08	3381.51	-36.1449	3381.51	28.6109
3381.61	10.92	3345.67	-4.04541	3345.67	1.82138						3381.61	10.92	3381.61	-39.4445	3381.61	23.3422
3381.7	16.2	3345.69	-3.95697	3345.69	1.92825						3381.7	16.2	3381.7	-44.1166	3381.7	21.8884
3381.8	23.1	3345.7	-3.86854	3345.7	2.03509						3381.8	23.1	3381.8	-47.3864	3381.8	24.3905
3381.9	31.62	3345.71	-3.78011	3345.71	2.14215						3381.9	31.62	3381.9	-49.523	3381.9	27.8183
3382	41.94	3345.73	-3.69169	3345.73	2.24884						3382	41.94	3382	-51.1184	3382	30.3169
3382.09	53.82	3345.74	-3.60326	3345.74	2.35573						3382.09	53.82	3382.09	-49.7197	3382.09	33.0759
3382.19	66.81	3345.75	-3.50704	3345.75	2.46013						3382.19	66.81	3382.19	-44.7517	3382.19	36.8258
3382.29	80.01	3345.77	-3.39701	3345.77	2.56282						3382.29	80.01	3382.29	-38.8384	3382.29	41.2381
3382.39	92.37	3345.78	-3.28758	3345.78	2.66551						3382.39	92.37	3382.39	-32.5814	3382.39	46.8277
3382.49	102.45	3345.79	-3.17816	3345.79	2.7682						3382.49	102.45	3382.49	-24.1542	3382.49	53.9944
3382.58	108.84	3345.81	-3.06873	3345.81	2.87089						3382.58	108.84	3382.58	-14.5574	3382.58	61.6414
3382.68	110.19	3345.82	-2.95931	3345.82	2.97357						3382.68	110.19	3382.68	-4.33212	3382.68	66.0788
3382.78	105.39	3345.83	-2.84989	3345.83	3.07626						3382.78	105.39	3382.78	5.1149	3382.78	60.9055
3382.88	93.93	3345.85	-2.74046	3345.85	3.17893						3382.88	93.93	3382.88	9.27138	3382.88	44.1993
3382.97	76.05	3345.86	-2.62749	3345.86	3.28001						3382.97	76.05	3382.97	7.59737	3382.97	20.6042
3383.07	52.56	3345.87	-2.49973	3345.87	3.37858						3383.07	52.56	3383.07	3.76758	3383.07	-5.83787
3383.17	24.99	3345.89	-2.37197	3345.89	3.47681						3383.17	24.99	3383.17	-2.3001	3383.17	-34.2094
3383.27	-4.56	3345.9	-2.24421	3345.9	3.57569						3383.27	-4.56	3383.27	-14.4667	3383.27	-64.1377
3383.37	-33.78	3345.91	-2.11645	3345.91	3.67418						3383.37	-33.78	3383.37	-32.9181	3383.37	-94.1522
3383.46	-60.3	3345.93	-1.98797	3345.93	3.77268						3383.46	-60.3	3383.46	-53.2279	3383.46	-120.769
3383.56	-82.23	3345.94	-1.8608	3345.94	3.87117						3383.56	-82.23	3383.56	-73.3362	3383.56	-141.613
3383.66	-98.22	3345.95	-1.73288	3345.95	3.96967						3383.66	-98.22	3383.66	-93.9984	3383.66	-154.826
3383.76	-107.52	3345.97	-1.60494	3345.97	4.06674						3383.76	-107.52	3383.76	-113.87	3383.76	-157.629
3383.85	-110.31	3345.98	-1.46233	3345.98	4.15786						3383.85	-110.31	3383.85	-129.119	3383.85	-149.914
3383.95	-107.34	3345.99	-1.31957	3345.99	4.24898						3383.95	-107.34	3383.95	-134.792	3383.95	-134.903
3384.05	-99.66	3346.01	-1.17678	3346.01	4.34009						3384.05	-99.66	3384.05	-130.826	3384.05	-117.172
3384.15	-88.77	3346.02	-1.03401	3346.02	4.43121						3384.15	-88.77	3384.15	-119.855	3384.15	-98.9457
3384.25	-76.02	3346.03	-0.89123	3346.03	4.52233						3384.25	-76.02	3384.25	-105.563	3384.25	-80.5012
3384.34	-62.79	3346.05	-0.74846	3346.05	4.61343						3384.34	-62.79	3384.34	-93.3722	3384.34	-64.5713
3384.44	-50.07	3346.06	-0.60569	3346.06	4.70455						3384.44	-50.07	3384.44	-85.0459	3384.44	-51.167
3384.54	-38.58	3346.07	-0.46289	3346.07	4.79506						3384.54	-38.58	3384.54	-79.1855	3384.54	-39.1542
3384.64	-28.8	3346.09	-0.31104	3346.09	4.87841						3384.64	-28.8	3384.64	-74.4979	3384.64	-31.3068
3384.73	-20.82	3346.1	-0.15673	3346.1	4.96105						3384.73	-20.82	3384.73	-68.6951	3384.73	-28.4976
3384.83	-14.61	3346.11	-0.00205	3346.11	5.0437						3384.83	-14.61	3384.83	-62.0724	3384.83	-25.4547
3384.93	-9.93	3346.13	0.15195	3346.13	5.12634						3384.93	-9.93	3384.93	-58.4045	3384.93	-20.0142
3385.03	-6.54	3346.14	0.30634	3346.14	5.20898						3385.03	-6.54	3385.03	-56.1242	3385.03	-16.599
3385.13	-4.2	3346.15	0.46072	3346.15	5.29164						3385.13	-4.2	3385.13	-51.6781	3385.13	-15.9706
3385.22	-2.61	3346.17	0.61511	3346.17	5.37428						3385.22	-2.61	3385.22	-46.7442	3385.22	-14.6886
3385.32	-1.56	3346.18	0.76949	3346.18	5.45692						3385.32	-1.56	3385.32	-44.5507	3385.32	-11.4951
3385.42	-0.93	3346.19	0.92834	3346.19	5.53277						3385.42	-0.93	3385.42	-44.1958	3385.42	-8.50936
3385.52	-0.51	3346.21	1.09031	3346.21	5.60668						3385.52	-0.51	3385.52	-42.2607	3385.52	-7.77315
3385.61	-0.3	3346.22	1.25229	3346.22	5.6806						3385.61	-0.3	3385.61	-40.6926	3385.61	-8.18283
3385.71	-0.21	3346.23	1.41426	3346.23	5.75452						3385.71	-0.21	3385.71	-42.6783	3385.71	-8.4148
3385.81	-0.12	3346.25	1.57623	3346.25	5.82844						3385.81	-0.12	3385.81	-45.1081	3385.81	-8.44867
3385.91	0	3346.26	1.73819	3346.26	5.90377						3385.91	0	3385.91	-45.5629	3385.91	-8.25785
3386	0	3346.27	1.90016	3346.27	5.97668						3386	0	3386	-44.1063	3386	-8.22792
3386.1	0	3346.29	2.06213	3346.29	6.0509						3386.1	0	3386.1	-41.7218	3386.1	-7.97963
3386.2	0	3346.3	2.22499	3346.3	6.11917						3386.2	0	3386.2	-40.5433	3386.2	-7.60214
3386.3	0	3346.31	2.38997	3346.31	6.18305						3386.3	0	3386.3	-40.91	3386.3	-7.70719
3386.4	0	3346.33	2.55475	3346.33	6.24692						3386.4	0	3386.4	-41.1235	3386.4	-7.25089
3386.49	0	3346.34	2.71952	3346.34	6.31079						3386.49	0	3386.49	-40.9748	3386.49	-6.1829
3386.59	0	3346.35	2.88429	3346.35	6.37466						3386.59	0	3386.59	-40.6529	3386.59	-5.05274
3386.69	0	3346.37	3.04907	3346.37	6.43853						3386.69	0	3386.69	-40.6444	3386.69	-4.68204
3386.79	0	3346.38	3.21384	3346.38	6.50242						3386.79	0	3386.79	-41.14	3386.79	-4.90138
3386.88	0	3346.39	3.37861	3346.39	6.56629						3386.88	0	3386.88	-40.916	3386.88	-4.30988
3386.98	0	3346.41	3.54333	3346.41	6.62685						3386.98	0	3386.98	-40.1307	3386.98	-2.95946
3387.08	0	3346.42	3.70778	3346.42	6.68199						3387.08	0	3387.08	-40.1626	3387.08	-1.62577
3387.18	0	3346.43	3.87223	3346.43	6.73793						3387.18	0	3387.18	-40.8244	3387.18	0.08739
3387.28	0	3346.45	4.03666	3346.45	6.79236						3387.28	0	3387.28	-41.3676	3387.28	2.7355
3387.37	0	3346.46	4.20111	3346.46	6.84769						3387.37	0	3387.37	-40.4798	3387.37	4.29616
3387.47	0	3346.47	4.36608	3346.47	6.903						3387.47	0	3387.47	-36.274	3387.47	3.87818
3387.57	0	3346.49	4.5301	3346.49	6.95833						3387.57	0	3387.57	-32.8537	3387.57	2.44528
3387.67	0	3346.5	4.69467	3346.5	7.01364						3387.67	0	3387.67	-33.3327	3387.67	1.20396
3387.76	0	3346.51	4.85923	3346.51	7.06724						3387.76	0	3387.76	-34.0176	3387.76	1.2957
3387.86	0	3346.53	5.01901	3346.53	7.11345						3387.86	0	3387.86	-34.177	3387.86	1.66723
3387.96	0	3346.54	5.17875	3346.54	7.15965						3387.96	0	3387.96	-36.1128	3387.96	0.16613
3388.06	0	3346.55	5.33848	3346.55	7.20586						3388.06	0	3388.06	-36.3466	3388.06	-2.5791
3388.16	0	3346.57	5.49823	3346.57	7.25205						3388.16	0	3388.16	-32.4752	3388.16	-5.06513
3388.25	0	3346.58	5.65795	3346.58	7.29826						3388.25	0	3388.25	-29.7419	3388.25	-6.48388
3388.35	0	3346.59	5.8177	3346.59	7.34447						3388.35	0	3388.35	-32.258	3388.35	-5.67318
3388.45	0	3346.61	5.97743	3346.61	7.39068						3388.45	0	3388.45	-34.1463	3388.45	-4.60565
3388.55	0	3346.62	6.13717	3346.62	7.43657						3388.55	0	3388.55	-31.5028	3388.55	-7.1914
3388.64	0	3346.63	6.28992	3346.63	7.4745						3388.64	0	3388.64	-30.2484	3388.64	-11.4652
3388.74	0	3346.65	6.4409	3346.65	7.51213						3388.74	0	3388.74	-32.9813	3388.74	-14.4869
3388.84	0	3346.66	6.59098	3346.66	7.54977						3388.84	0	3388.84	-37.1971	3388.84	-14.9047
3388.94	0	3346.67	6.74263	3346.67	7.5874						3388.94	0	3388.94	-39.0522	3388.94	-14.0506
3389.04	0	3346.69	6.89339	3346.69	7.62503						3389.04	0	3389.04	-36.9154	3389.04	-15.1084
3389.13	0	3346.7	7.04418	3346.7	7.66266						3389.13	0	3389.13	-35.0555	3389.13	-16.8539
3389.23	0	3346.71	7.19495	3346.71	7.70029						3389.23	0	3389.23	-33.9953	3389.23	-16.2094
3389.33	0	3346.73	7.34573	3346.73	7.73793						3389.33	0	3389.33	-31.6546	3389.33	-13.9841
3389.43	0	3346.74	7.48821	3346.74	7.76884						3389.43	0	3389.43	-30.9524	3389.43	-14.3489
3389.52	0	3346.75	7.62504	3346.75	7.7982						3389.52	0	3389.52	-33.6595	3389.52	-16.9035
3389.62	0	3346.77	7.76189	3346.77	7.82756						3389.62	0	3389.62	-35.6441	3389.62	-17.6649
3389.72	0	3346.78	7.89872	3346.78	7.85692						3389.72	0	3389.72	-34.1	3389.72	-15.872
3389.82	0	3346.79	8.03557	3346.79	7.88628						3389.82	0	3389.82	-30.8618	3389.82	-13.1309
3389.91	0	3346.81	8.1724	3346.81	7.91562						3389.91	0	3389.91	-28.5992	3389.91	-9.54596
3390.01	0	3346.82	8.30925	3346.82	7.94498						3390.01	0	3390.01	-28.7371	3390.01	-4.717
3390.11	0	3346.83	8.44608	3346.83	7.97434						3390.11	0	3390.11	-30.9532	3390.11	1.93598
3390.21	0	3346.85	8.57655	3346.85	7.99903						3390.21	0	3390.21	-31.8962	3390.21	10.5863
3390.31	0	3346.86	8.69664	3346.86	8.02092						3390.31	0	3390.31	-27.9067	3390.31	20.5545
3390.4	0.03	3346.87	8.81688	3346.87	8.04281						3390.4	0.03	3390.4	-22.1786	3390.4	30.3756
3390.5	0.06	3346.89	8.93711	3346.89	8.06468						3390.5	0.06	3390.5	-19.39	3390.5	38.0378
3390.6	0.06	3346.9	9.05735	3346.9	8.08657						3390.6	0.06	3390.6	-18.9075	3390.6	43.3587
3390.7	0.12	3346.91	9.1776	3346.91	8.10845						3390.7	0.12	3390.7	-18.1746	3390.7	47.8849
3390.79	0.21	3346.93	9.29784	3346.93	8.13033						3390.79	0.21	3390.79	-16.665	3390.79	51.8398
3390.89	0.39	3346.94	9.41807	3346.94	8.1522						3390.89	0.39	3390.89	-14.6451	3390.89	53.2173
3390.99	0.66	3346.95	9.53437	3346.95	8.17172						3390.99	0.66	3390.99	-13.7351	3390.99	51.3305
3391.09	1.05	3346.97	9.63413	3346.97	8.18815						3391.09	1.05	3391.09	-15.4816	3391.09	46.7988
3391.19	1.71	3346.98	9.73387	3346.98	8.20423						3391.19	1.71	3391.19	-19.3989	3391.19	40.3372
3391.28	2.64	3346.99	9.83362	3346.99	8.22095						3391.28	2.64	3391.28	-19.876	3391.28	32.5701
3391.38	3.99	3347.01	9.93336	3347.01	8.2373						3391.38	3.99	3391.38	-14.4413	3391.38	25.8203
3391.48	5.85	3347.02	10.0327	3347.02	8.25365						3391.48	5.85	3391.48	-8.86046	3391.48	22.4695
3391.58	8.28	3347.03	10.1328	3347.03	8.27001						3391.58	8.28	3391.58	-9.20468	3391.58	21.7404
3391.67	11.4	3347.05	10.2324	3347.05	8.28634						3391.67	11.4	3391.67	-12.3898	3391.67	22.3695
3391.77	15.21	3347.06	10.3321	3347.06	8.30165						3391.77	15.21	3391.77	-14.9693	3391.77	21.6123
3391.87	19.59	3347.07	10.4087	3347.07	8.31372						3391.87	19.59	3391.87	-17.3231	3391.87	19.2413
3391.97	24.42	3347.09	10.485	3347.09	8.3258						3391.97	24.42	3391.97	-19.7779	3391.97	16.8463
3392.07	29.4	3347.1	10.5613	3347.1	8.33786						3392.07	29.4	3392.07	-24.7455	3392.07	14.4986
3392.16	34.08	3347.11	10.6377	3347.11	8.34993						3392.16	34.08	3392.16	-28.5566	3392.16	9.14105
3392.26	38.01	3347.13	10.714	3347.13	8.36199						3392.26	38.01	3392.26	-26.526	3392.26	0.98782
3392.36	40.59	3347.14	10.7904	3347.14	8.37407						3392.36	40.59	3392.36	-21.221	3392.36	-5.1314
3392.46	41.34	3347.15	10.8667	3347.15	8.38613						3392.46	41.34	3392.46	-18.3593	3392.46	-7.10207
3392.55	39.9	3347.17	10.943	3347.17	8.39812						3392.55	39.9	3392.55	-18.7855	3392.55	-8.77618
3392.65	35.94	3347.18	10.9993	3347.18	8.40801						3392.65	35.94	3392.65	-19.8888	3392.65	-11.4622
3392.75	29.52	3347.19	11.05	3347.19	8.41793						3392.75	29.52	3392.75	-20.2127	3392.75	-15.8552
3392.85	20.94	3347.21	11.1013	3347.21	8.42785						3392.85	20.94	3392.85	-19.6238	3392.85	-21.6685
3392.95	10.77	3347.22	11.1516	3347.22	8.43777						3392.95	10.77	3392.95	-18.4648	3392.95	-25.9848
3393.04	-0.27	3347.23	11.2025	3347.23	8.4477						3393.04	-0.27	3393.04	-17.507	3393.04	-28.7993
3393.14	-11.28	3347.25	11.2533	3347.25	8.45762						3393.14	-11.28	3393.14	-18.2299	3393.14	-31.8656
3393.24	-21.42	3347.26	11.3042	3347.26	8.46754						3393.24	-21.42	3393.24	-20.9694	3393.24	-36.1292
3393.34	-29.91	3347.27	11.355	3347.27	8.47746						3393.34	-29.91	3393.34	-24.1536	3393.34	-41.4481
3393.43	-36.21	3347.29	11.3906	3347.29	8.4874						3393.43	-36.21	3393.43	-24.6835	3393.43	-46.3899
3393.53	-40.05	3347.3	11.4154	3347.3	8.49738						3393.53	-40.05	3393.53	-24.2585	3393.53	-50.1037
3393.63	-41.4	3347.31	11.4401	3347.31	8.50735						3393.63	-41.4	3393.63	-25.7492	3393.63	-53.5825
3393.73	-40.53	3347.33	11.4649	3347.33	8.51732						3393.73	-40.53	3393.73	-27.1314	3393.73	-56.1319
3393.83	-37.83	3347.34	11.4896	3347.34	8.52729						3393.83	-37.83	3393.83	-27.2043	3393.83	-55.2523
3393.92	-33.87	3347.35	11.5143	3347.35	8.53689						3393.92	-33.87	3393.92	-26.2579	3393.92	-50.6508
3394.02	-29.13	3347.37	11.5391	3347.37	8.54711						3394.02	-29.13	3394.02	-24.5035	3394.02	-43.9489
3394.12	-24.15	3347.38	11.5638	3347.38	8.557						3394.12	-24.15	3394.12	-21.1988	3394.12	-36.5213
3394.22	-19.38	3347.39	11.5789	3347.39	8.5698						3394.22	-19.38	3394.22	-17.8837	3394.22	-27.4171
3394.31	-15	3347.41	11.577	3347.41	8.58409						3394.31	-15	3394.31	-17.4922	3394.31	-18.5091
3394.41	-11.25	3347.42	11.5755	3347.42	8.59841						3394.41	-11.25	3394.41	-16.3525	3394.41	-12.3046
3394.51	-8.16	3347.43	11.574	3347.43	8.61273						3394.51	-8.16	3394.51	-11.4107	3394.51	-5.70144
3394.61	-5.73	3347.45	11.5725	3347.45	8.62703						3394.61	-5.73	3394.61	-7.85439	3394.61	2.08307
3394.7	-3.93	3347.46	11.571	3347.46	8.64135						3394.7	-3.93	3394.7	-8.35038	3394.7	7.53836
3394.8	-2.58	3347.47	11.5696	3347.47	8.65567						3394.8	-2.58	3394.8	-9.94622	3394.8	11.5823
3394.9	-1.65	3347.49	11.5681	3347.49	8.66997						3394.9	-1.65	3394.9	-11.0519	3394.9	13.8623
3395	-1.05	3347.5	11.5618	3347.5	8.68773						3395	-1.05	3395	-9.59531	3395	14.7918
3395.1	-0.63	3347.51	11.5356	3347.51	8.70962						3395.1	-0.63	3395.1	-4.83367	3395.1	16.5502
3395.19	-0.36	3347.53	11.5094	3347.53	8.73181						3395.19	-0.36	3395.19	-1.95391	3395.19	19.1486
3395.29	-0.21	3347.54	11.4831	3347.54	8.75343						3395.29	-0.21	3395.29	-1.8073	3395.29	21.928
3395.39	-0.12	3347.55	11.4569	3347.55	8.77538						3395.39	-0.12	3395.39	-0.953968	3395.39	23.4067
3395.49	-0.09	3347.57	11.4307	3347.57	8.79733						3395.49	-0.09	3395.49	-0.176677	3395.49	21.4716
3395.58	-0.03	3347.58	11.4045	3347.58	8.8193						3395.58	-0.03	3395.58	0.826017	3395.58	17.0675
3395.68	0	3347.59	11.3783	3347.59	8.84125						3395.68	0	3395.68	4.45281	3395.68	14.8448
3395.78	0	3347.61	11.352	3347.61	8.86583						3395.78	0	3395.78	6.89075	3395.78	15.5629
3395.88	0	3347.62	11.3051	3347.62	8.89796						3395.88	0	3395.88	3.0803	3395.88	15.2871
3395.98	0	3347.63	11.2582	3347.63	8.9301						3395.98	0	3395.98	-2.99771	3395.98	11.4921
3396.07	0	3347.65	11.2113	3347.65	8.96223						3396.07	0	3396.07	-5.08393	3396.07	6.89222
3396.17	0	3347.66	11.1644	3347.66	8.99434						3396.17	0	3396.17	-3.78297	3396.17	4.22209
3396.27	0	3347.67	11.1175	3347.67	9.02649						3396.27	0	3396.27	-4.68078	3396.27	3.52033
3396.37	0	3347.69	11.0707	3347.69	9.05861						3396.37	0	3396.37	-9.11606	3396.37	3.62884
3396.46	0	3347.7	11.0238	3347.7	9.09074						3396.46	0	3396.46	-11.8316	3396.46	2.06934
3396.56	0	3347.71	10.9769	3347.71	9.12469						3396.56	0	3396.56	-9.88876	3396.56	-0.42518
3396.66	0	3347.73	10.9161	3347.73	9.16764						3396.66	0	3396.66	-8.95594	3396.66	-3.70382
3396.76	0	3347.74	10.852	3347.74	9.21167						3396.76	0	3396.76	-11.4534	3396.76	-6.94359
3396.86	0	3347.75	10.7882	3347.75	9.25569						3396.86	0	3396.86	-13.0838	3396.86	-6.27396
3396.95	0	3347.77	10.724	3347.77	9.29972						3396.95	0	3396.95	-14.8982	3396.95	-3.96062
3397.05	0	3347.78	10.66	3347.78	9.34372						3397.05	0	3397.05	-15.2328	3397.05	-3.80404
3397.15	0	3347.79	10.596	3347.79	9.38775						3397.15	0	3397.15	-11.9024	3397.15	-5.05241
3397.25	0	3347.81	10.532	3347.81	9.43177						3397.25	0	3397.25	-8.23381	3397.25	-4.25529
3397.34	0	3347.82	10.468	3347.82	9.47578						3397.34	0	3397.34	-5.83171	3397.34	-1.77311
3397.44	0	3347.83	10.3963	3347.83	9.53194						3397.44	0	3397.44	-3.39782	3397.44	0.20731
3397.54	0	3347.85	10.32	3347.85	9.58975						3397.54	0	3397.54	-4.74487	3397.54	1.59479
3397.64	0	3347.86	10.2438	3347.86	9.64756						3397.64	0	3397.64	-9.30255	3397.64	1.98973
3397.74	0	3347.87	10.1675	3347.87	9.70537						3397.74	0	3397.74	-8.06609	3397.74	1.64503
3397.83	0	3347.89	10.0912	3347.89	9.76317						3397.83	0	3397.83	-1.04035	3397.83	1.40006
3397.93	0	3347.9	10.015	3347.9	9.81975						3397.93	0	3397.93	4.0493	3397.93	2.22666
3398.03	0	3347.91	9.93869	3347.91	9.87841						3398.03	0	3398.03	5.62405	3398.03	2.6591
3398.13	0	3347.93	9.86242	3347.93	9.93596						3398.13	0	3398.13	5.75954	3398.13	2.43076
3398.22	0	3347.94	9.78367	3347.94	10.0031						3398.22	0	3398.22	6.03201	3398.22	2.09046
3398.32	0	3347.95	9.70264	3347.95	10.0746						3398.32	0	3398.32	8.28703	3398.32	1.75471
3398.42	0	3347.97	9.62136	3347.97	10.146						3398.42	0	3398.42	10.5113	3398.42	1.82171
3398.52	0	3347.98	9.54008	3347.98	10.2174						3398.52	0	3398.52	8.91526	3398.52	3.67936
3398.61	0	3347.99	9.4588	3347.99	10.2888						3398.61	0	3398.61	3.49565	3398.61	4.32052
3398.71	0	3348.01	9.37752	3348.01	10.3603						3398.71	0	3398.71	-0.820688	3398.71	1.81542
3398.81	0	3348.02	9.29624	3348.02	10.4317						3398.81	0	3398.81	0.200383	3398.81	-0.18375
3398.91	0	3348.03	9.21495	3348.03	10.5031						3398.91	0	3398.91	4.29723	3398.91	-0.16085
3399.01	0	3348.05	9.13376	3348.05	10.5815						3399.01	0	3399.01	7.92036	3399.01	1.17446
3399.1	0	3348.06	9.05285	3348.06	10.6668						3399.1	0	3399.1	6.2356	3399.1	2.0156
3399.2	0	3348.07	8.97194	3348.07	10.7513						3399.2	0	3399.2	0.182924	3399.2	3.5539
3399.3	0	3348.09	8.89103	3348.09	10.8374						3399.3	0	3399.3	-1.65722	3399.3	5.03296
3399.4	0	3348.1	8.81011	3348.1	10.9225						3399.4	0	3399.4	3.31784	3399.4	3.89063
3399.49	0	3348.11	8.72914	3348.11	11.0076						3399.49	0	3399.49	7.00154	3399.49	1.48632
3399.59	0	3348.13	8.64829	3348.13	11.0928						3399.59	0	3399.59	8.14151	3399.59	0.08857
3399.69	0	3348.14	8.56736	3348.14	11.1779						3399.69	0	3399.69	11.157	3399.69	-0.88744
3399.79	0	3348.15	8.48685	3348.15	11.2667						3399.79	0	3399.79	12.2351	3399.79	-3.40527
3399.89	0	3348.17	8.41445	3348.17	11.3641						3399.89	0	3399.89	11.4072	3399.89	-3.59814
3399.98	0	3348.18	8.34205	3348.18	11.4615						3399.98	0	3399.98	10.1679	3399.98	-2.93433
3400.08	0	3348.19	8.26963	3348.19	11.5589						3400.08	0	3400.08	7.77822	3400.08	-2.55651
		3348.21	8.19723	3348.21	11.6563
		3348.22	8.12482	3348.22	11.7537
		3348.23	8.05242	3348.23	11.8511
		3348.25	7.98	3348.25	11.9484
		3348.26	7.9076	3348.26	12.0458
		3348.27	7.84554	3348.27	12.1541
		3348.29	7.78533	3348.29	12.2614
		3348.3	7.72517	3348.3	12.3687
		3348.31	7.66493	3348.31	12.476
		3348.33	7.60474	3348.33	12.5834
		3348.34	7.54455	3348.34	12.6907
		3348.35	7.48435	3348.35	12.798
		3348.37	7.42415	3348.37	12.9054
		3348.38	7.37471	3348.38	13.0189
		3348.39	7.33111	3348.39	13.1334
		3348.41	7.28751	3348.41	13.2478
		3348.42	7.24391	3348.42	13.3622
		3348.43	7.20031	3348.43	13.4767
		3348.45	7.15671	3348.45	13.5913
		3348.46	7.11309	3348.46	13.7056
		3348.47	7.06949	3348.47	13.8201
		3348.49	7.03483	3348.49	13.9363
		3348.5	7.01143	3348.5	14.0534
		3348.51	6.98792	3348.51	14.1705
		3348.53	6.96442	3348.53	14.2876
		3348.54	6.94091	3348.54	14.4047
		3348.55	6.91741	3348.55	14.5217
		3348.57	6.89391	3348.57	14.6388
		3348.58	6.8704	3348.58	14.7559
		3348.59	6.85242	3348.59	14.8725
		3348.61	6.85109	3348.61	14.9885
		3348.62	6.84976	3348.62	15.1052
		3348.63	6.84843	3348.63	15.2207
		3348.65	6.84711	3348.65	15.3369
		3348.66	6.84546	3348.66	15.4531
		3348.67	6.84439	3348.67	15.5693
		3348.69	6.84299	3348.69	15.6854
		3348.7	6.84255	3348.7	15.8003
		3348.71	6.86208	3348.71	15.9114
		3348.73	6.88162	3348.73	16.0224
		3348.74	6.90115	3348.74	16.1334
		3348.75	6.92069	3348.75	16.2445
		3348.77	6.94023	3348.77	16.3555
		3348.78	6.95975	3348.78	16.4665
		3348.79	6.97928	3348.79	16.5776
		3348.81	6.99882	3348.81	16.6879
		3348.82	7.03555	3348.82	16.7893
		3348.83	7.07555	3348.83	16.8904
		3348.85	7.11525	3348.85	16.9916
		3348.86	7.15549	3348.86	17.0927
		3348.87	7.19543	3348.87	17.1938
		3348.89	7.23536	3348.89	17.295
		3348.9	7.2753	3348.9	17.3961
		3348.91	7.31523	3348.91	17.4972
		3348.93	7.36543	3348.93	17.5864
		3348.94	7.4216	3348.94	17.6733
		3348.95	7.47778	3348.95	17.7602
		3348.97	7.53395	3348.97	17.8471
		3348.98	7.59013	3348.98	17.934
		3348.99	7.64631	3348.99	18.021
		3349.01	7.7025	3349.01	18.1078
		3349.02	7.75867	3349.02	18.1947
		3349.03	7.82151	3349.03	18.2702
		3349.05	7.89226	3349.05	18.3391
		3349.06	7.96336	3349.06	18.4079
		3349.07	8.03445	3349.07	18.4767
		3349.09	8.10555	3349.09	18.5455
		3349.1	8.17666	3349.1	18.6143
		3349.11	8.24776	3349.11	18.6832
		3349.13	8.31887	3349.13	18.752
		3349.14	8.3921	3349.14	18.8118
		3349.15	8.47304	3349.15	18.8594
		3349.17	8.55399	3349.17	18.9069
		3349.18	8.63495	3349.18	18.9547
		3349.19	8.71589	3349.19	19.0022
		3349.21	8.79591	3349.21	19.0498
		3349.22	8.87763	3349.22	19.0974
		3349.23	8.95837	3349.23	19.145
		3349.25	9.03917	3349.25	19.1875
		3349.26	9.12754	3349.26	19.2119
		3349.27	9.21592	3349.27	19.2362
		3349.29	9.30429	3349.29	19.2606
		3349.3	9.39267	3349.3	19.2849
		3349.31	9.48106	3349.31	19.3093
		3349.33	9.56943	3349.33	19.3337
		3349.34	9.65781	3349.34	19.358
		3349.35	9.74619	3349.35	19.3821
		3349.37	9.83666	3349.37	19.3841
		3349.38	9.92768	3349.38	19.3859
		3349.39	10.019	3349.39	19.3878
		3349.41	10.1098	3349.41	19.3897
		3349.42	10.2009	3349.42	19.3916
		3349.43	10.292	3349.43	19.3934
		3349.45	10.3831	3349.45	19.3953
		3349.46	10.4742	3349.46	19.3972
		3349.47	10.5661	3349.47	19.3814
		3349.49	10.6586	3349.49	19.3612
		3349.5	10.7511	3349.5	19.341
		3349.51	10.8436	3349.51	19.3207
		3349.53	10.936	3349.53	19.3005
		3349.54	11.0285	3349.54	19.2802
		3349.55	11.121	3349.55	19.26
		3349.57	11.2135	3349.57	19.2398
		3349.58	11.3061	3349.58	19.2087
		3349.59	11.3982	3349.59	19.17
		3349.61	11.4905	3349.61	19.1313
		3349.62	11.5828	3349.62	19.0926
		3349.63	11.6751	3349.63	19.0539
		3349.65	11.7674	3349.65	19.0152
		3349.66	11.8596	3349.66	18.9764
		3349.67	11.9519	3349.67	18.9378
		3349.69	12.0443	3349.69	18.8934
		3349.7	12.1372	3349.7	18.8396
		3349.71	12.2302	3349.71	18.7856
		3349.73	12.3231	3349.73	18.7319
		3349.74	12.4161	3349.74	18.678
		3349.75	12.5092	3349.75	18.6242
		3349.77	12.602	3349.77	18.5703
		3349.78	12.695	3349.78	18.5165
		3349.79	12.788	3349.79	18.461
		3349.81	12.8816	3349.81	18.3972
		3349.82	12.9754	3349.82	18.3334
		3349.83	13.0691	3349.83	18.2696
		3349.85	13.1628	3349.85	18.2058
		3349.86	13.2565	3349.86	18.142
		3349.87	13.3502	3349.87	18.0782
		3349.89	13.4439	3349.89	18.0144
		3349.9	13.5376	3349.9	17.9507
		3349.91	13.6326	3349.91	17.8818
		3349.93	13.728	3349.93	17.8127
		3349.94	13.8246	3349.94	17.7436
		3349.95	13.9191	3349.95	17.6745
		3349.97	14.0148	3349.97	17.6054
		3349.98	14.1105	3349.98	17.5362
		3349.99	14.2061	3349.99	17.4671
		3350.01	14.3018	3350.01	17.398
		3350.02	14.3998	3350.02	17.3297
		3350.03	14.4999	3350.03	17.2617
		3350.05	14.5999	3350.05	17.1938
		3350.06	14.7	3350.06	17.1258
		3350.07	14.8001	3350.07	17.0578
		3350.09	14.9001	3350.09	16.9897
		3350.1	15.0002	3350.1	16.9218
		3350.11	15.1002	3350.11	16.8538
		3350.13	15.2012	3350.13	16.7885
		3350.14	15.307	3350.14	16.7257
		3350.15	15.412	3350.15	16.663
		3350.17	15.5171	3350.17	16.6002
		3350.18	15.6221	3350.18	16.5374
		3350.19	15.7271	3350.19	16.4746
		3350.21	15.8322	3350.21	16.4118
		3350.22	15.9372	3350.22	16.3491
		3350.23	16.0431	3350.23	16.2888
		3350.25	16.1547	3350.25	16.2343
		3350.26	16.2662	3350.26	16.1796
		3350.27	16.3778	3350.27	16.1254
		3350.29	16.4894	3350.29	16.0709
		3350.3	16.6004	3350.3	16.0164
		3350.31	16.7124	3350.31	15.9619
		3350.33	16.8239	3350.33	15.9074
		3350.34	16.9353	3350.34	15.8537
		3350.35	17.0521	3350.35	15.8102
		3350.37	17.1693	3350.37	15.7666
		3350.38	17.2865	3350.38	15.7231
		3350.39	17.4037	3350.39	15.6795
		3350.41	17.5209	3350.41	15.636
		3350.42	17.6381	3350.42	15.5924
		3350.43	17.7553	3350.43	15.5488
		3350.45	17.8725	3350.45	15.5055
		3350.46	17.994	3350.46	15.4723
		3350.47	18.1173	3350.47	15.4412
		3350.49	18.2414	3350.49	15.4101
		3350.5	18.3641	3350.5	15.3789
		3350.51	18.4875	3350.51	15.3478
		3350.53	18.611	3350.53	15.3166
		3350.54	18.7345	3350.54	15.2855
		3350.55	18.8579	3350.55	15.2543
		3350.57	18.9829	3350.57	15.2308
		3350.58	19.1093	3350.58	15.2116
		3350.59	19.2357	3350.59	15.1925
		3350.61	19.3621	3350.61	15.1733
		3350.62	19.4886	3350.62	15.1541
		3350.63	19.615	3350.63	15.1355
		3350.65	19.7414	3350.65	15.1159
		3350.66	19.8678	3350.66	15.0968
		3350.67	19.9953	3350.67	15.0824
		3350.69	20.1218	3350.69	15.0746
		3350.7	20.2492	3350.7	15.0667
		3350.71	20.3766	3350.71	15.0588
		3350.73	20.5039	3350.73	15.0509
		3350.74	20.6313	3350.74	15.043
		3350.75	20.7587	3350.75	15.0352
		3350.77	20.8861	3350.77	15.0273
		3350.78	21.013	3350.78	15.021
		3350.79	21.1367	3350.79	15.0207
		3350.81	21.2603	3350.81	15.0205
		3350.82	21.384	3350.82	15.0198
		3350.83	21.5076	3350.83	15.0199
		3350.85	21.6312	3350.85	15.0195
		3350.86	21.755	3350.86	15.0192
		3350.87	21.8786	3350.87	15.0189
		3350.89	22.0022	3350.89	15.0185
		3350.9	22.1195	3350.9	15.025
		3350.91	22.2362	3350.91	15.0316
		3350.93	22.353	3350.93	15.0381
		3350.94	22.4697	3350.94	15.0447
		3350.95	22.5864	3350.95	15.0512
		3350.97	22.7031	3350.97	15.0577
		3350.98	22.8198	3350.98	15.0643
		3350.99	22.9366	3350.99	15.0707
		3351.01	23.0452	3351.01	15.0811
		3351.02	23.1507	3351.02	15.0924
		3351.03	23.2558	3351.03	15.1037
		3351.05	23.3616	3351.05	15.115
		3351.06	23.467	3351.06	15.1263
		3351.07	23.5724	3351.07	15.1376
		3351.09	23.6778	3351.09	15.1489
		3351.1	23.7832	3351.1	15.1602
		3351.11	23.8818	3351.11	15.1725
		3351.13	23.9739	3351.13	15.1855
		3351.14	24.066	3351.14	15.1986
		3351.15	24.1581	3351.15	15.2116
		3351.17	24.2502	3351.17	15.2246
		3351.18	24.3424	3351.18	15.2386
		3351.19	24.4345	3351.19	15.2509
		3351.21	24.5266	3351.21	15.2642
		3351.22	24.6146	3351.22	15.2782
		3351.23	24.6934	3351.23	15.2935
		3351.25	24.7723	3351.25	15.3089
		3351.26	24.8511	3351.26	15.3242
		3351.27	24.93	3351.27	15.3396
		3351.29	25.0088	3351.29	15.3549
		3351.3	25.0877	3351.3	15.3703
		3351.31	25.1665	3351.31	15.3857
		3351.33	25.2438	3351.33	15.4011
		3351.34	25.3085	3351.34	15.4174
		3351.35	25.3732	3351.35	15.4337
		3351.37	25.438	3351.37	15.4487
		3351.38	25.5027	3351.38	15.4658
		3351.39	25.5673	3351.39	15.4818
		3351.41	25.6322	3351.41	15.4978
		3351.42	25.6969	3351.42	15.5138
		3351.43	25.7616	3351.43	15.5298
		3351.45	25.8174	3351.45	15.5469
		3351.46	25.8723	3351.46	15.564
		3351.47	25.9272	3351.47	15.5812
		3351.49	25.9822	3351.49	15.5984
		3351.5	26.0371	3351.5	15.6155
		3351.51	26.092	3351.51	15.6326
		3351.53	26.147	3351.53	15.6498
		3351.54	26.2019	3351.54	15.6668
		3351.55	26.2533	3351.55	15.6869
		3351.57	26.3032	3351.57	15.7081
		3351.58	26.3529	3351.58	15.7292
		3351.59	26.403	3351.59	15.7504
		3351.61	26.453	3351.61	15.7715
		3351.62	26.5028	3351.62	15.7927
		3351.63	26.5527	3351.63	15.8138
		3351.65	26.6026	3351.65	15.835
		3351.66	26.6535	3351.66	15.8588
		3351.67	26.7053	3351.67	15.8854
		3351.69	26.7571	3351.69	15.912
		3351.7	26.8089	3351.7	15.9387
		3351.71	26.8607	3351.71	15.9653
		3351.73	26.9125	3351.73	15.9926
		3351.74	26.9643	3351.74	16.0187
		3351.75	27.0161	3351.75	16.0455
		3351.77	27.07	3351.77	16.0746
		3351.78	27.1293	3351.78	16.1105
		3351.79	27.1885	3351.79	16.1464
		3351.81	27.2477	3351.81	16.1822
		3351.82	27.3069	3351.82	16.2181
		3351.83	27.366	3351.83	16.254
		3351.85	27.4252	3351.85	16.2899
		3351.86	27.4844	3351.86	16.3257
		3351.87	27.5453	3351.87	16.3621
		3351.89	27.6227	3351.89	16.4113
		3351.9	27.7001	3351.9	16.4606
		3351.91	27.7775	3351.91	16.5093
		3351.93	27.8548	3351.93	16.5589
		3351.94	27.9315	3351.94	16.608
		3351.95	28.0096	3351.95	16.6571
		3351.97	28.0868	3351.97	16.7062
		3351.98	28.164	3351.98	16.7553
		3351.99	28.2644	3351.99	16.8194
		3352.01	28.3678	3352.01	16.8868
		3352.02	28.4712	3352.02	16.9541
		3352.03	28.5746	3352.03	17.0215
		3352.05	28.678	3352.05	17.0889
		3352.06	28.7814	3352.06	17.1563
		3352.07	28.8848	3352.07	17.2236
		3352.09	28.9882	3352.09	17.2915
		3352.1	29.1143	3352.1	17.3727
		3352.11	29.2515	3352.11	17.4642
		3352.13	29.3902	3352.13	17.5556
		3352.14	29.5263	3352.14	17.6471
		3352.15	29.6638	3352.15	17.7385
		3352.17	29.8013	3352.17	17.8299
		3352.18	29.9389	3352.18	17.9214
		3352.19	30.0764	3352.19	18.0128
		3352.21	30.2324	3352.21	18.115
		3352.22	30.4099	3352.22	18.2346
		3352.23	30.5874	3352.23	18.3542
		3352.25	30.7649	3352.25	18.4738
		3352.26	30.9424	3352.26	18.5934
		3352.27	31.1198	3352.27	18.7132
		3352.29	31.2973	3352.29	18.8326
		3352.3	31.4748	3352.3	18.9523
		3352.31	31.6654	3352.31	19.0775
		3352.33	31.8864	3352.33	19.231
		3352.34	32.1089	3352.34	19.3846
		3352.35	32.3314	3352.35	19.5381
		3352.37	32.5539	3352.37	19.6916
		3352.38	32.7763	3352.38	19.8452
		3352.39	32.9988	3352.39	19.9987
		3352.41	33.2213	3352.41	20.1522
		3352.42	33.4466	3352.42	20.3058
		3352.43	33.7144	3352.43	20.4956
		3352.45	33.9821	3352.45	20.6874
		3352.46	34.2498	3352.46	20.8788
		3352.47	34.5176	3352.47	21.0709
		3352.49	34.7834	3352.49	21.2625
		3352.5	35.0528	3352.5	21.4542
		3352.51	35.3201	3352.51	21.6459
		3352.53	35.5874	3352.53	21.8376
		3352.54	35.8921	3352.54	22.0607
		3352.55	36.2027	3352.55	22.2952
		3352.57	36.5134	3352.57	22.5298
		3352.58	36.824	3352.58	22.7643
		3352.59	37.1346	3352.59	22.9989
		3352.61	37.4452	3352.61	23.2334
		3352.62	37.7558	3352.62	23.468
		3352.63	38.0664	3352.63	23.7022
		3352.65	38.4012	3352.65	23.9604
		3352.66	38.7486	3352.66	24.2404
		3352.67	39.0955	3352.67	24.5203
		3352.69	39.4431	3352.69	24.8002
		3352.7	39.7903	3352.7	25.0802
		3352.71	40.1375	3352.71	25.3601
		3352.73	40.4847	3352.73	25.64
		3352.74	40.832	3352.74	25.92
		3352.75	41.192	3352.75	26.2135
		3352.77	41.5673	3352.77	26.5396
		3352.78	41.9427	3352.78	26.8657
		3352.79	42.318	3352.79	27.1917
		3352.81	42.6934	3352.81	27.5178
		3352.82	43.0687	3352.82	27.8424
		3352.83	43.4441	3352.83	28.1697
		3352.85	43.8194	3352.85	28.4954
		3352.86	44.1955	3352.86	28.8244
		3352.87	44.5859	3352.87	29.194
		3352.89	44.9739	3352.89	29.5637
		3352.9	45.3619	3352.9	29.9333
		3352.91	45.7499	3352.91	30.3029
		3352.93	46.1379	3352.93	30.6726
		3352.94	46.5259	3352.94	31.0422
		3352.95	46.9139	3352.95	31.4119
		3352.97	47.3019	3352.97	31.7815
		3352.98	47.6896	3352.98	32.1834
		3352.99	48.0773	3352.99	32.5911
		3353.01	48.465	3353.01	33.0014
		3353.02	48.8527	3353.02	33.4071
		3353.03	49.2418	3353.03	33.8153
		3353.05	49.6283	3353.05	34.2236
		3353.06	50.0163	3353.06	34.6318
		3353.07	50.4043	3353.07	35.0401
		3353.09	50.7764	3353.09	35.4671
		3353.1	51.145	3353.1	35.9053
		3353.11	51.5136	3353.11	36.3436
		3353.13	51.8821	3353.13	36.7818
		3353.14	52.2507	3353.14	37.22
		3353.15	52.6193	3353.15	37.6582
		3353.17	52.9879	3353.17	38.0964
		3353.18	53.3565	3353.18	38.5346
		3353.19	53.7036	3353.19	38.9815
		3353.21	54.037	3353.21	39.4364
		3353.22	54.371	3353.22	39.8925
		3353.23	54.7038	3353.23	40.3487
		3353.25	55.0374	3353.25	40.8049
		3353.26	55.3709	3353.26	41.261
		3353.27	55.7044	3353.27	41.7172
		3353.29	56.0379	3353.29	42.1733
		3353.3	56.3502	3353.3	42.63
		3353.31	56.631	3353.31	43.0889
		3353.33	56.9118	3353.33	43.5477
		3353.34	57.1926	3353.34	44.0066
		3353.35	57.4734	3353.35	44.4654
		3353.37	57.7542	3353.37	44.922
		3353.38	58.035	3353.38	45.3828
		3353.39	58.3158	3353.39	45.8411
		3353.41	58.5838	3353.41	46.2995
		3353.42	58.7974	3353.42	46.7439
		3353.43	59.0111	3353.43	47.1882
		3353.45	59.2249	3353.45	47.6325
		3353.46	59.4387	3353.46	48.0768
		3353.47	59.6524	3353.47	48.5211
		3353.49	59.8662	3353.49	48.9653
		3353.5	60.08	3353.5	49.4096
		3353.51	60.2937	3353.51	49.8539
		3353.53	60.4298	3353.53	50.2734
		3353.54	60.5649	3353.54	50.6855
		3353.55	60.7	3353.55	51.0979
		3353.57	60.8352	3353.57	51.5096
		3353.58	60.9712	3353.58	51.9217
		3353.59	61.1056	3353.59	52.3338
		3353.61	61.2409	3353.61	52.7459
		3353.62	61.3762	3353.62	53.1581
		3353.63	61.4446	3353.63	53.542
		3353.65	61.4946	3353.65	53.9027
		3353.66	61.5446	3353.66	54.2633
		3353.67	61.5946	3353.67	54.6239
		3353.69	61.6446	3353.69	54.9845
		3353.7	61.6946	3353.7	55.3452
		3353.71	61.7445	3353.71	55.7058
		3353.73	61.7945	3353.73	56.0665
		3353.74	61.7924	3353.74	56.4044
		3353.75	61.7533	3353.75	56.699
		3353.77	61.7146	3353.77	56.993
		3353.78	61.6752	3353.78	57.2869
		3353.79	61.6362	3353.79	57.5808
		3353.81	61.5971	3353.81	57.8747
		3353.82	61.5581	3353.82	58.1686
		3353.83	61.5191	3353.83	58.4624
		3353.85	61.4453	3353.85	58.7477
		3353.86	61.3173	3353.86	58.9605
		3353.87	61.1893	3353.87	59.1733
		3353.89	61.0613	3353.89	59.3862
		3353.9	60.9333	3353.9	59.599
		3353.91	60.8053	3353.91	59.8127
		3353.93	60.6773	3353.93	60.0249
		3353.94	60.5493	3353.94	60.2379
		3353.95	60.4037	3353.95	60.4509
		3353.97	60.1907	3353.97	60.5828
		3353.98	59.9773	3353.98	60.7044
		3353.99	59.7638	3353.99	60.8259
		3354.01	59.5503	3354.01	60.9475
		3354.02	59.3369	3354.02	61.0691
		3354.03	59.1234	3354.03	61.1907
		3354.05	58.91	3354.05	61.3123
		3354.06	58.6951	3354.06	61.4338
		3354.07	58.4038	3354.07	61.4898
		3354.09	58.1125	3354.09	61.5136
		3354.1	57.8212	3354.1	61.5382
		3354.11	57.5299	3354.11	61.5612
		3354.13	57.2394	3354.13	61.5851
		3354.14	56.9474	3354.14	61.609
		3354.15	56.6562	3354.15	61.633
		3354.17	56.3651	3354.17	61.6569
		3354.18	56.0153	3354.18	61.6346
		3354.19	55.6539	3354.19	61.5585
		3354.21	55.2924	3354.21	61.4824
		3354.22	54.9309	3354.22	61.4062
		3354.23	54.5695	3354.23	61.3301
		3354.25	54.208	3354.25	61.254
		3354.26	53.8465	3354.26	61.1778
		3354.27	53.485	3354.27	61.1017
		3354.29	53.0849	3354.29	61.0002
		3354.3	52.6631	3354.3	60.8259
		3354.31	52.243	3354.31	60.6514
		3354.33	51.8201	3354.33	60.4769
		3354.34	51.3987	3354.34	60.3024
		3354.35	50.9773	3354.35	60.1279
		3354.37	50.556	3354.37	59.9534
		3354.38	50.1346	3354.38	59.7789
		3354.39	49.6897	3354.39	59.5993
		3354.41	49.2155	3354.41	59.3324
		3354.42	48.7414	3354.42	59.0655
		3354.43	48.2672	3354.43	58.7986
		3354.45	47.793	3354.45	58.5316
		3354.46	47.3189	3354.46	58.2655
		3354.47	46.8447	3354.47	57.9979
		3354.49	46.3706	3354.49	57.7312
		3354.5	45.8874	3354.5	57.4644
		3354.51	45.3693	3354.51	57.1252
		3354.53	44.8526	3354.53	56.7734
		3354.54	44.3359	3354.54	56.4215
		3354.55	43.8192	3354.55	56.0696
		3354.57	43.3026	3354.57	55.7177
		3354.58	42.7859	3354.58	55.3659
		3354.59	42.2692	3354.59	55.014
		3354.61	41.7511	3354.61	54.6621
		3354.62	41.1979	3354.62	54.2624
		3354.63	40.6446	3354.63	53.8358
		3354.65	40.0914	3354.65	53.4111
		3354.66	39.5382	3354.66	52.9831
		3354.67	38.986	3354.67	52.557
		3354.69	38.4319	3354.69	52.1309
		3354.7	37.8789	3354.7	51.7047
		3354.71	37.3259	3354.71	51.2786
		3354.73	36.7494	3354.73	50.8252
		3354.74	36.1681	3354.74	50.3351
		3354.75	35.5868	3354.75	49.8449
		3354.77	35.0056	3354.77	49.3548
		3354.78	34.4243	3354.78	48.8646
		3354.79	33.843	3354.79	48.3744
		3354.81	33.2618	3354.81	47.8843
		3354.82	32.6805	3354.82	47.3941
		3354.83	32.0857	3354.83	46.8921
		3354.85	31.4826	3354.85	46.3497
		3354.86	30.8771	3354.86	45.8064
		3354.87	30.2759	3354.87	45.2631
		3354.89	29.6723	3354.89	44.7197
		3354.9	29.0687	3354.9	44.1764
		3354.91	28.4651	3354.91	43.6331
		3354.93	27.8614	3354.93	43.0898
		3354.94	27.2502	3354.94	42.5464
		3354.95	26.6281	3354.95	41.9592
		3354.97	26.006	3354.97	41.3716
		3354.98	25.3839	3354.98	40.7839
		3354.99	24.7619	3354.99	40.1963
		3355.01	24.1398	3355.01	39.6092
		3355.02	23.5177	3355.02	39.021
		3355.03	22.8957	3355.03	38.4335
		3355.05	22.2716	3355.05	37.8459
		3355.06	21.6366	3355.06	37.2313
		3355.07	21.0023	3355.07	36.6088
		3355.09	20.3679	3355.09	35.9862
		3355.1	19.7335	3355.1	35.3636
		3355.11	19.0992	3355.11	34.741
		3355.13	18.4648	3355.13	34.1185
		3355.14	17.8305	3355.14	33.4959
		3355.15	17.196	3355.15	32.8733
		3355.17	16.5553	3355.17	32.2358
		3355.18	15.9145	3355.18	31.5862
		3355.19	15.2737	3355.19	30.9376
		3355.21	14.6329	3355.21	30.2873
		3355.22	13.9954	3355.22	29.6379
		3355.23	13.3517	3355.23	28.9886
		3355.25	12.7117	3355.25	28.3393
		3355.26	12.0717	3355.26	27.6899
		3355.27	11.4302	3355.27	27.0341
		3355.29	10.7883	3355.29	26.3652
		3355.3	10.1465	3355.3	25.6964
		3355.31	9.50464	3355.31	25.0275
		3355.33	8.8628	3355.33	24.3587
		3355.34	8.22095	3355.34	23.6898
		3355.35	7.57911	3355.35	23.021
		3355.37	6.93725	3355.37	22.3522
		3355.38	6.29736	3355.38	21.6774
		3355.39	5.65885	3355.39	20.9987
		3355.41	5.01685	3355.41	20.3156
		3355.42	4.38119	3355.42	19.6326
		3355.43	3.74191	3355.43	18.9496
		3355.45	3.10263	3355.45	18.2665
		3355.46	2.46333	3355.46	17.5835
		3355.47	1.82405	3355.47	16.9005
		3355.49	1.18848	3355.49	16.2174
		3355.5	0.55904	3355.5	15.5294
		3355.51	-0.0704	3355.51	14.8409
		3355.53	-0.69984	3355.53	14.1524
		3355.54	-1.32928	3355.54	13.4638
		3355.55	-1.95872	3355.55	12.7753
		3355.57	-2.58816	3355.57	12.0828
		3355.58	-3.2176	3355.58	11.3971
		3355.59	-3.84563	3355.59	10.7077
		3355.61	-4.45696	3355.61	10.0187
		3355.62	-5.06976	3355.62	9.32986
		3355.63	-5.68256	3355.63	8.64105
		3355.65	-6.29536	3355.65	7.95221
		3355.66	-6.90816	3355.66	7.2634
		3355.67	-7.52096	3355.67	6.57458
		3355.69	-8.13374	3355.69	5.88575
		3355.7	-8.74654	3355.7	5.19693
		3355.71	-9.33433	3355.71	4.51274
		3355.73	-9.92147	3355.73	3.83306
		3355.74	-10.5086	3355.74	3.15703
		3355.75	-11.0957	3355.75	2.47434
		3355.77	-11.6805	3355.77	1.79549
		3355.78	-12.2698	3355.78	1.11665
		3355.79	-12.8564	3355.79	0.4378
		3355.81	-13.4429	3355.81	-0.24105
		3355.82	-14.0039	3355.82	-0.91476
		3355.83	-14.5574	3355.83	-1.57657
		3355.85	-15.1109	3355.85	-2.23838
		3355.86	-15.6644	3355.86	-2.9002
		3355.87	-16.2178	3355.87	-3.56201
		3355.89	-16.7713	3355.89	-4.22382
		3355.9	-17.3248	3355.9	-4.88563
		3355.91	-17.8782	3355.91	-5.54743
		3355.93	-18.4068	3355.93	-6.20713
		3355.94	-18.9161	3355.94	-6.84252
		3355.95	-19.4264	3355.95	-7.47825
		3355.97	-19.935	3355.97	-8.11398
		3355.98	-20.4445	3355.98	-8.74971
		3355.99	-20.9541	3355.99	-9.38543
		3356.01	-21.4636	3356.01	-10.0212
		3356.02	-21.9732	3356.02	-10.6569
		3356.03	-22.4634	3356.03	-11.2926
		3356.05	-22.9193	3356.05	-11.8961
		3356.06	-23.3752	3356.06	-12.4955
		3356.07	-23.8311	3356.07	-13.0949
		3356.09	-24.287	3356.09	-13.6943
		3356.1	-24.7429	3356.1	-14.2936
		3356.11	-25.1988	3356.11	-14.8924
		3356.13	-25.6547	3356.13	-15.4923
		3356.14	-26.1009	3356.14	-16.0915
		3356.15	-26.4928	3356.15	-16.6587
		3356.17	-26.885	3356.17	-17.2108
		3356.18	-27.2772	3356.18	-17.7629
		3356.19	-27.6695	3356.19	-18.315
		3356.21	-28.0617	3356.21	-18.8671
		3356.22	-28.4539	3356.22	-19.4192
		3356.23	-28.8462	3356.23	-19.9714
		3356.25	-29.2384	3356.25	-20.5235
		3356.26	-29.5605	3356.26	-21.0488
		3356.27	-29.8795	3356.27	-21.5439
		3356.29	-30.1984	3356.29	-22.0374
		3356.3	-30.5174	3356.3	-22.534
		3356.31	-30.8363	3356.31	-23.0288
		3356.33	-31.1539	3356.33	-23.5236
		3356.34	-31.4738	3356.34	-24.0184
		3356.35	-31.7924	3356.35	-24.5132
		3356.37	-32.0502	3356.37	-24.9906
		3356.38	-32.288	3356.38	-25.4174
		3356.39	-32.5257	3356.39	-25.8443
		3356.41	-32.7634	3356.41	-26.2712
		3356.42	-33.0012	3356.42	-26.698
		3356.43	-33.2389	3356.43	-27.1249
		3356.45	-33.4767	3356.45	-27.5518
		3356.46	-33.7144	3356.46	-27.9786
		3356.47	-33.9053	3356.47	-28.4034
		3356.49	-34.0564	3356.49	-28.7536
		3356.5	-34.2075	3356.5	-29.1047
		3356.51	-34.3584	3356.51	-29.4559
		3356.53	-34.5095	3356.53	-29.807
		3356.54	-34.6605	3356.54	-30.1581
		3356.55	-34.8116	3356.55	-30.5092
		3356.57	-34.9626	3356.57	-30.8603
		3356.58	-35.0838	3356.58	-31.2114
		3356.59	-35.145	3356.59	-31.4923
		3356.61	-35.2063	3356.61	-31.7588
		3356.62	-35.2675	3356.62	-32.0252
		3356.63	-35.3288	3356.63	-32.2917
		3356.65	-35.39	3356.65	-32.5581
		3356.66	-35.4513	3356.66	-32.8244
		3356.67	-35.5125	3356.67	-33.0909
		3356.69	-35.5615	3356.69	-33.3574
		3356.7	-35.5333	3356.7	-33.5684
		3356.71	-35.5044	3356.71	-33.7453
		3356.73	-35.4755	3356.73	-33.9221
		3356.74	-35.4466	3356.74	-34.0989
		3356.75	-35.4177	3356.75	-34.2757
		3356.77	-35.3888	3356.77	-34.4526
		3356.78	-35.3598	3356.78	-34.6294
		3356.79	-35.3309	3356.79	-34.8062
		3356.81	-35.2219	3356.81	-34.9458
		3356.82	-35.1071	3356.82	-35.0309
		3356.83	-34.9924	3356.83	-35.116
		3356.85	-34.8776	3356.85	-35.2011
		3356.86	-34.7628	3356.86	-35.2863
		3356.87	-34.6483	3356.87	-35.3713
		3356.89	-34.5333	3356.89	-35.4565
		3356.9	-34.4186	3356.9	-35.5416
		3356.91	-34.2458	3356.91	-35.6089
		3356.93	-34.0523	3356.93	-35.602
		3356.94	-33.8588	3356.94	-35.5951
		3356.95	-33.6652	3356.95	-35.5882
		3356.97	-33.4717	3356.97	-35.5813
		3356.98	-33.2782	3356.98	-35.5744
		3356.99	-33.0846	3356.99	-35.5675
		3357.01	-32.8911	3357.01	-35.5605
		3357.02	-32.6601	3357.02	-35.5528
		3357.03	-32.3971	3357.03	-35.4605
		3357.05	-32.1333	3357.05	-35.3656
		3357.06	-31.8709	3357.06	-35.2707
		3357.07	-31.6077	3357.07	-35.1757
		3357.09	-31.3445	3357.09	-35.0808
		3357.1	-31.0813	3357.1	-34.9858
		3357.11	-30.8182	3357.11	-34.8909
		3357.13	-30.5352	3357.13	-34.7959
		3357.14	-30.2148	3357.14	-34.6375
		3357.15	-29.8943	3357.15	-34.4609
		3357.17	-29.5739	3357.17	-34.2843
		3357.18	-29.2534	3357.18	-34.1077
		3357.19	-28.933	3357.19	-33.9311
		3357.21	-28.6125	3357.21	-33.7536
		3357.22	-28.2921	3357.22	-33.5777
		3357.23	-27.9654	3357.23	-33.4009
		3357.25	-27.6013	3357.25	-33.1821
		3357.26	-27.2375	3357.26	-32.9326
		3357.27	-26.8737	3357.27	-32.6831
		3357.29	-26.5099	3357.29	-32.4337
		3357.3	-26.1461	3357.3	-32.1842
		3357.31	-25.7823	3357.31	-31.9348
		3357.33	-25.4185	3357.33	-31.6853
		3357.34	-25.0547	3357.34	-31.4358
		3357.35	-24.6624	3357.35	-31.1631
		3357.37	-24.2689	3357.37	-30.8527
		3357.38	-23.8753	3357.38	-30.5432
		3357.39	-23.4818	3357.39	-30.2321
		3357.41	-23.0882	3357.41	-29.9219
		3357.42	-22.6961	3357.42	-29.6118
		3357.43	-22.3016	3357.43	-29.3016
		3357.45	-21.9083	3357.45	-28.9914
		3357.46	-21.5034	3357.46	-28.6722
		3357.47	-21.0949	3357.47	-28.3132
		3357.49	-20.6863	3357.49	-27.9541
		3357.5	-20.2777	3357.5	-27.5951
		3357.51	-19.8691	3357.51	-27.236
		3357.53	-19.4606	3357.53	-26.8769
		3357.54	-19.052	3357.54	-26.5179
		3357.55	-18.6434	3357.55	-26.1588
		3357.57	-18.232	3357.57	-25.7987
		3357.58	-17.8184	3357.58	-25.4047
		3357.59	-17.4047	3357.59	-25.0089
		3357.61	-16.9912	3357.61	-24.6133
		3357.62	-16.5775	3357.62	-24.2176
		3357.63	-16.1639	3357.63	-23.8219
		3357.65	-15.7503	3357.65	-23.4262
		3357.66	-15.3367	3357.66	-23.0305
		3357.67	-14.9251	3357.67	-22.6348
		3357.69	-14.5172	3357.69	-22.2211
		3357.7	-14.1093	3357.7	-21.8025
		3357.71	-13.7014	3357.71	-21.384
		3357.73	-13.2935	3357.73	-20.9654
		3357.74	-12.8856	3357.74	-20.5469
		3357.75	-12.4777	3357.75	-20.1303
		3357.77	-12.0698	3357.77	-19.7103
		3357.78	-11.6633	3357.78	-19.2921
		3357.79	-11.268	3357.79	-18.8676
		3357.81	-10.8721	3357.81	-18.4385
		3357.82	-10.4762	3357.82	-18.0094
		3357.83	-10.0803	3357.83	-17.5803
		3357.85	-9.68443	3357.85	-17.1512
		3357.86	-9.28856	3357.86	-16.7221
		3357.87	-8.89267	3357.87	-16.293
		3357.89	-8.4968	3357.89	-15.8639
		3357.9	-8.11817	3357.9	-15.4344
		3357.91	-7.74014	3357.91	-15.0044
		3357.93	-7.36213	3357.93	-14.5746
		3357.94	-6.98409	3357.94	-14.1444
		3357.95	-6.60593	3357.95	-13.7144
		3357.97	-6.22805	3357.97	-13.2844
		3357.98	-5.84998	3357.98	-12.8544
		3357.99	-5.47193	3357.99	-12.4244
		3358.01	-5.10881	3358.01	-11.9958
		3358.02	-4.75021	3358.02	-11.5732
		3358.03	-4.39158	3358.03	-11.1505
		3358.05	-4.03296	3358.05	-10.7279
		3358.06	-3.67433	3358.06	-10.3053
		3358.07	-3.31571	3358.07	-9.88262
		3358.09	-2.9571	3358.09	-9.45998
		3358.1	-2.59848	3358.1	-9.03732
		3358.11	-2.25125	3358.11	-8.61747
		3358.13	-1.91254	3358.13	-8.20847
		3358.14	-1.57361	3358.14	-7.80254
		3358.15	-1.23507	3358.15	-7.39662
		3358.17	-0.89632	3358.17	-6.99068
		3358.18	-0.55755	3358.18	-6.58473
		3358.19	-0.2188	3358.19	-6.17879
		3358.21	0.11997	3358.21	-5.77286
		3358.22	0.45208	3358.22	-5.36692
		3358.23	0.7732	3358.23	-4.97587
		3358.25	1.09434	3358.25	-4.58924
		3358.26	1.41546	3358.26	-4.2026
		3358.27	1.73656	3358.27	-3.81596
		3358.29	2.05768	3358.29	-3.42934
		3358.3	2.3788	3358.3	-3.04209
		3358.31	2.69992	3358.31	-2.6559
		3358.33	3.01871	3358.33	-2.26913
		3358.34	3.32603	3358.34	-1.89467
		3358.35	3.63349	3358.35	-1.52988
		3358.37	3.94095	3358.37	-1.1651
		3358.38	4.2484	3358.38	-0.8003
		3358.39	4.55586	3358.39	-0.43551
		3358.41	4.86331	3358.41	-0.07075
		3358.42	5.17077	3358.42	0.29405
		3358.43	5.47823	3358.43	0.65884
		3358.45	5.77605	3358.45	1.01569
		3358.46	6.07373	3358.46	1.35777
		3358.47	6.37143	3358.47	1.70157
		3358.49	6.66911	3358.49	2.0422
		3358.5	6.96674	3358.5	2.38468
		3358.51	7.26447	3358.51	2.72716
		3358.53	7.56213	3358.53	3.06964
		3358.54	7.85981	3358.54	3.41212
		3358.55	8.15539	3358.55	3.75167
		3358.57	8.45043	3358.57	4.07389
		3358.58	8.74547	3358.58	4.39612
		3358.59	9.04051	3358.59	4.71834
		3358.61	9.33555	3358.61	5.04057
		3358.62	9.63059	3358.62	5.36279
		3358.63	9.92563	3358.63	5.68501
		3358.65	10.2207	3358.65	6.00722
		3358.66	10.5185	3358.66	6.32964
		3358.67	10.8182	3358.67	6.6354
		3358.69	11.1161	3358.69	6.94034
		3358.7	11.4172	3358.7	7.24529
		3358.71	11.7165	3358.71	7.55023
		3358.73	12.0158	3358.73	7.85517
		3358.74	12.3151	3358.74	8.16012
		3358.75	12.6144	3358.75	8.46506
		3358.77	12.919	3358.77	8.76999
		3358.78	13.2317	3358.78	9.06687
		3358.79	13.5445	3358.79	9.36093
		3358.81	13.8572	3358.81	9.655
		3358.82	14.17	3358.82	9.94906
		3358.83	14.4827	3358.83	10.2431
		3358.85	14.7954	3358.85	10.54
		3358.86	15.1082	3358.86	10.832
		3358.87	15.425	3358.87	11.1267
		3358.89	15.7586	3358.89	11.4199
		3358.9	16.0923	3358.9	11.712
		3358.91	16.426	3358.91	12.004
		3358.93	16.7597	3358.93	12.2961
		3358.94	17.0934	3358.94	12.5882
		3358.95	17.4271	3358.95	12.8803
		3358.97	17.7608	3358.97	13.1723
		3358.98	18.0945	3358.98	13.4644
		3358.99	18.4565	3358.99	13.7586
		3359.01	18.8188	3359.01	14.0568
		3359.02	19.181	3359.02	14.355
		3359.03	19.5433	3359.03	14.6531
		3359.05	19.9038	3359.05	14.9513
		3359.06	20.2676	3359.06	15.2495
		3359.07	20.6295	3359.07	15.5476
		3359.09	20.9914	3359.09	15.8458
		3359.1	21.381	3359.1	16.1466
		3359.11	21.7783	3359.11	16.4608
		3359.13	22.1757	3359.13	16.7749
		3359.14	22.573	3359.14	17.0891
		3359.15	22.9704	3359.15	17.4033
		3359.17	23.3677	3359.17	17.7175
		3359.18	23.765	3359.18	18.0317
		3359.19	24.1624	3359.19	18.3458
		3359.21	24.5819	3359.21	18.6571
		3359.22	25.0179	3359.22	18.9981
		3359.23	25.4561	3359.23	19.3368
		3359.25	25.8904	3359.25	19.6756
		3359.26	26.3269	3359.26	20.0143
		3359.27	26.7634	3359.27	20.3531
		3359.29	27.1999	3359.29	20.6918
		3359.3	27.6363	3359.3	21.0306
		3359.31	28.0873	3359.31	21.3693
		3359.33	28.5632	3359.33	21.7345
		3359.34	29.039	3359.34	22.1075
		3359.35	29.5148	3359.35	22.4805
		3359.37	29.9907	3359.37	22.8534
		3359.38	30.4666	3359.38	23.2264
		3359.39	30.9424	3359.39	23.5998
		3359.41	31.4182	3359.41	23.9725
		3359.42	31.8957	3359.42	24.3456
		3359.43	32.4067	3359.43	24.7415
		3359.45	32.9141	3359.45	25.1546
		3359.46	33.4216	3359.46	25.5678
		3359.47	33.929	3359.47	25.9809
		3359.49	34.4365	3359.49	26.394
		3359.5	34.9439	3359.5	26.8072
		3359.51	35.4513	3359.51	27.2203
		3359.53	35.9588	3359.53	27.6335
		3359.54	36.487	3359.54	28.0623
		3359.55	37.0163	3359.55	28.5181
		3359.57	37.5455	3359.57	28.9747
		3359.58	38.0748	3359.58	29.4298
		3359.59	38.6041	3359.59	29.8859
		3359.61	39.1346	3359.61	30.3418
		3359.62	39.6631	3359.62	30.7978
		3359.63	40.1926	3359.63	31.2538
		3359.65	40.7231	3359.65	31.7167
		3359.66	41.2539	3359.66	32.2132
		3359.67	41.7847	3359.67	32.7097
		3359.69	42.3155	3359.69	33.2062
		3359.7	42.8463	3359.7	33.7027
		3359.71	43.3771	3359.71	34.1992
		3359.73	43.9079	3359.73	34.6957
		3359.74	44.4387	3359.74	35.1923
		3359.75	44.9569	3359.75	35.6904
		3359.77	45.4638	3359.77	36.2173
		3359.78	45.9772	3359.78	36.7468
		3359.79	46.4788	3359.79	37.2764
		3359.81	46.9871	3359.81	37.8059
		3359.82	47.4955	3359.82	38.3354
		3359.83	48.0038	3359.83	38.8649
		3359.85	48.5122	3359.85	39.3944
		3359.86	49.0025	3359.86	39.9239
		3359.87	49.4561	3359.87	40.4676
		3359.89	49.9096	3359.89	41.0153
		3359.9	50.3632	3359.9	41.5631
		3359.91	50.8167	3359.91	42.1108
		3359.93	51.2703	3359.93	42.6586
		3359.94	51.7239	3359.94	43.2025
		3359.95	52.1775	3359.95	43.753
		3359.97	52.6174	3359.97	44.2999
		3359.98	52.981	3359.98	44.8451
		3359.99	53.3436	3359.99	45.389
		3360.01	53.7061	3360.01	45.9328
		3360.02	54.0686	3360.02	46.4766
		3360.03	54.4312	3360.03	47.0205
		3360.05	54.7937	3360.05	47.5644
		3360.06	55.1562	3360.06	48.1082
		3360.07	55.5188	3360.07	48.6521
		3360.09	55.7606	3360.09	49.1843
		3360.1	55.9949	3360.1	49.6972
		3360.11	56.2293	3360.11	50.21
		3360.13	56.4636	3360.13	50.7231
		3360.14	56.6979	3360.14	51.236
		3360.15	56.932	3360.15	51.749
		3360.17	57.1665	3360.17	52.2619
		3360.18	57.4008	3360.18	52.7748
		3360.19	57.5143	3360.19	53.2767
		3360.21	57.5865	3360.21	53.7258
		3360.22	57.6587	3360.22	54.1749
		3360.23	57.7308	3360.23	54.624
		3360.25	57.803	3360.25	55.0731
		3360.26	57.8752	3360.26	55.5222
		3360.27	57.9474	3360.27	55.9713
		3360.29	58.0196	3360.29	56.4204
		3360.3	57.9867	3360.3	56.8712
		3360.31	57.8672	3360.31	57.2227
		3360.33	57.7478	3360.33	57.5728
		3360.34	57.6283	3360.34	57.9228
		3360.35	57.5088	3360.35	58.2729
		3360.37	57.3894	3360.37	58.623
		3360.38	57.2699	3360.38	58.973
		3360.39	57.1504	3360.39	59.3231
		3360.41	56.9558	3360.41	59.6731
		3360.42	56.6247	3360.42	59.9204
		3360.43	56.2935	3360.43	60.1369
		3360.45	55.9624	3360.45	60.3534
		3360.46	55.6312	3360.46	60.5699
		3360.47	55.3	3360.47	60.7864
		3360.49	54.9689	3360.49	61.002
		3360.5	54.6377	3360.5	61.2192
		3360.51	54.2727	3360.51	61.4355
		3360.53	53.72	3360.53	61.5576
		3360.54	53.1693	3360.54	61.6084
		3360.55	52.6185	3360.55	61.6593
		3360.57	52.0678	3360.57	61.7101
		3360.58	51.5171	3360.58	61.761
		3360.59	50.9663	3360.59	61.8118
		3360.61	50.4156	3360.61	61.8626
		3360.62	49.8649	3360.62	61.9135
		3360.63	49.1076	3360.63	61.8952
		3360.65	48.3424	3360.65	61.7571
		3360.66	47.5772	3360.66	61.6192
		3360.67	46.8121	3360.67	61.4809
		3360.69	46.047	3360.69	61.3428
		3360.7	45.2857	3360.7	61.2047
		3360.71	44.5179	3360.71	61.0667
		3360.73	43.7535	3360.73	60.9286
		3360.74	42.8426	3360.74	60.7592
		3360.75	41.8856	3360.75	60.4191
		3360.77	40.9285	3360.77	60.0789
		3360.78	39.9714	3360.78	59.7388
		3360.79	39.0144	3360.79	59.3986
		3360.81	38.0573	3360.81	59.0585
		3360.82	37.1002	3360.82	58.7183
		3360.83	36.1431	3360.83	58.3781
		3360.85	35.0988	3360.85	58.0368
		3360.86	33.9833	3360.86	57.5069
		3360.87	32.8666	3360.87	56.9637
		3360.89	31.7519	3360.89	56.4206
		3360.9	30.6361	3360.9	55.8775
		3360.91	29.5203	3360.91	55.3343
		3360.93	28.4045	3360.93	54.7912
		3360.94	27.2887	3360.94	54.248
		3360.95	26.1345	3360.95	53.7049
		3360.97	24.9066	3360.97	53.023
		3360.98	23.6786	3360.98	52.2912
		3360.99	22.4507	3360.99	51.5595
		3361.01	21.2228	3361.01	50.8278
		3361.02	19.9948	3361.02	50.096
		3361.03	18.7669	3361.03	49.3619
		3361.05	17.5389	3361.05	48.6319
		3361.06	16.3018	3361.06	47.8996
		3361.07	15.0203	3361.07	47.0814
		3361.09	13.7371	3361.09	46.1879
		3361.1	12.4538	3361.1	45.2944
		3361.11	11.1705	3361.11	44.4008
		3361.13	9.88722	3361.13	43.5073
		3361.14	8.60395	3361.14	42.6138
		3361.15	7.32067	3361.15	41.7203
		3361.17	6.03739	3361.17	40.8268
		3361.18	4.76146	3361.18	39.8934
		3361.19	3.48607	3361.19	38.8809
		3361.21	2.21069	3361.21	37.8673
		3361.22	0.9353	3361.22	36.8558
		3361.23	-0.34009	3361.23	35.8431
		3361.25	-1.62283	3361.25	34.8304
		3361.26	-2.8931	3361.26	33.8176
		3361.27	-4.17003	3361.27	32.8049
		3361.29	-5.39672	3361.29	31.7826
		3361.3	-6.60453	3361.3	30.7005
		3361.31	-7.81235	3361.31	29.6184
		3361.33	-9.02016	3361.33	28.5364
		3361.34	-10.228	3361.34	27.4543
		3361.35	-11.4358	3361.35	26.3723
		3361.37	-12.6436	3361.37	25.2902
		3361.38	-13.8514	3361.38	24.2082
		3361.39	-14.9911	3361.39	23.1338
		3361.41	-16.0711	3361.41	22.0349
		3361.42	-17.155	3361.42	20.9431
		3361.43	-18.2318	3361.43	19.8513
		3361.45	-19.3127	3361.45	18.7595
		3361.46	-20.3935	3361.46	17.6678
		3361.47	-21.4744	3361.47	16.576
		3361.49	-22.5553	3361.49	15.4842
		3361.5	-23.5753	3361.5	14.3924
		3361.51	-24.4792	3361.51	13.3355
		3361.53	-25.383	3361.53	12.2914
		3361.54	-26.2869	3361.54	11.2472
		3361.55	-27.1907	3361.55	10.203
		3361.57	-28.0945	3361.57	9.1589
		3361.58	-28.9984	3361.58	8.12028
		3361.59	-29.9022	3361.59	7.07209
		3361.61	-30.7651	3361.61	6.02911
		3361.62	-31.4574	3361.62	5.03996
		3361.63	-32.1429	3361.63	4.10061
		3361.65	-32.8284	3361.65	3.16129
		3361.66	-33.5139	3361.66	2.22194
		3361.67	-34.1994	3361.67	1.28261
		3361.69	-34.8849	3361.69	0.34329
		3361.7	-35.5703	3361.7	-0.59604
		3361.71	-36.2559	3361.71	-1.53537
		3361.73	-36.7138	3361.73	-2.42894
		3361.74	-37.1592	3361.74	-3.21519
		3361.75	-37.6045	3361.75	-4.00513
		3361.77	-38.0499	3361.77	-4.78817
		3361.78	-38.4953	3361.78	-5.57529
		3361.79	-38.9396	3361.79	-6.36238
		3361.81	-39.3857	3361.81	-7.14948
		3361.82	-39.8308	3361.82	-7.93659
		3361.83	-40.0896	3361.83	-8.70735
		3361.85	-40.2819	3361.85	-9.30307
		3361.86	-40.4741	3361.86	-9.89876
		3361.87	-40.6664	3361.87	-10.4945
		3361.89	-40.8586	3361.89	-11.0902
		3361.9	-41.0509	3361.9	-11.6859
		3361.91	-41.2432	3361.91	-12.2816
		3361.93	-41.4354	3361.93	-12.8773
		3361.94	-41.4973	3361.94	-13.4763
		3361.95	-41.4401	3361.95	-13.8783
		3361.97	-41.3822	3361.97	-14.2563
		3361.98	-41.3255	3361.98	-14.6344
		3361.99	-41.2682	3361.99	-15.0124
		3362.01	-41.2108	3362.01	-15.3905
		3362.02	-41.1534	3362.02	-15.7686
		3362.03	-41.096	3362.03	-16.1466
		3362.05	-40.964	3362.05	-16.5247
		3362.06	-40.6683	3362.06	-16.7453
		3362.07	-40.3726	3362.07	-16.8909
		3362.09	-40.077	3362.09	-17.0365
		3362.1	-39.7813	3362.1	-17.1821
		3362.11	-39.4857	3362.11	-17.3277
		3362.13	-39.19	3362.13	-17.4731
		3362.14	-38.8943	3362.14	-17.6189
		3362.15	-38.5741	3362.15	-17.7644
		3362.17	-38.0628	3362.17	-17.7997
		3362.18	-37.5502	3362.18	-17.7135
		3362.19	-37.0374	3362.19	-17.6273
		3362.21	-36.5248	3362.21	-17.5411
		3362.22	-36.0121	3362.22	-17.455
		3362.23	-35.4994	3362.23	-17.3688
		3362.25	-34.9867	3362.25	-17.2826
		3362.26	-34.474	3362.26	-17.1965
		3362.27	-33.7891	3362.27	-17.0504
		3362.29	-33.0859	3362.29	-16.741
		3362.3	-32.3826	3362.3	-16.4325
		3362.31	-31.6794	3362.31	-16.1223
		3362.33	-30.9762	3362.33	-15.8131
		3362.34	-30.2746	3362.34	-15.5039
		3362.35	-29.5702	3362.35	-15.1947
		3362.37	-28.8674	3362.37	-14.8855
		3362.38	-28.0498	3362.38	-14.5646
		3362.39	-27.1832	3362.39	-14.0509
		3362.41	-26.3166	3362.41	-13.5372
		3362.42	-25.45	3362.42	-13.0235
		3362.43	-24.5833	3362.43	-12.5097
		3362.45	-23.7167	3362.45	-11.996
		3362.46	-22.8501	3362.46	-11.4823
		3362.47	-21.9835	3362.47	-10.9686
		3362.49	-21.0497	3362.49	-10.4526
		3362.5	-20.0473	3362.5	-9.78617
		3362.51	-19.0466	3362.51	-9.0891
		3362.53	-18.0427	3362.53	-8.39199
		3362.54	-17.0406	3362.54	-7.69491
		3362.55	-16.0386	3362.55	-6.99782
		3362.57	-15.0366	3362.57	-6.30071
		3362.58	-14.0345	3362.58	-5.60363
		3362.59	-13.0001	3362.59	-4.90654
		3362.61	-11.8848	3362.61	-4.10796
		3362.62	-10.7695	3362.62	-3.25215
		3362.63	-9.65417	3362.63	-2.39635
		3362.65	-8.53888	3362.65	-1.54052
		3362.66	-7.42358	3362.66	-0.68471
		3362.67	-6.30829	3362.67	0.16537
		3362.69	-5.19299	3362.69	1.02548
		3362.7	-4.0643	3362.7	1.88007
		3362.71	-2.85942	3362.71	2.79226
		3362.73	-1.64853	3362.73	3.78074
		3362.74	-0.43765	3362.74	4.76922
		3362.75	0.77323	3362.75	5.75769
		3362.77	1.98413	3362.77	6.74618
		3362.78	3.19501	3362.78	7.73466
		3362.79	4.40591	3362.79	8.72314
		3362.81	5.61679	3362.81	9.71164
		3362.82	6.89895	3362.82	10.724
		3362.83	8.19114	3362.83	11.8243
		3362.85	9.48333	3362.85	12.9245
		3362.86	10.7755	3362.86	14.0199
		3362.87	12.0677	3362.87	15.1235
		3362.89	13.3575	3362.89	16.2227
		3362.9	14.6514	3362.9	17.3219
		3362.91	15.9431	3362.91	18.4211
		3362.93	17.2824	3362.93	19.5204
		3362.94	18.6448	3362.94	20.7103
		3362.95	20.0072	3362.95	21.9007
		3362.97	21.3695	3362.97	23.0912
		3362.98	22.7319	3362.98	24.2817
		3362.99	24.0943	3362.99	25.4722
		3363.01	25.4566	3363.01	26.6626
		3363.02	26.819	3363.02	27.8531
		3363.03	28.2111	3363.03	29.0546
		3363.05	29.6365	3363.05	30.2957
		3363.06	31.0544	3363.06	31.5661
		3363.07	32.4862	3363.07	32.8364
		3363.09	33.9099	3363.09	34.1068
		3363.1	35.3336	3363.1	35.3772
		3363.11	36.7574	3363.11	36.6476
		3363.13	38.1811	3363.13	37.918
		3363.14	39.6192	3363.14	39.1884
		3363.15	41.0978	3363.15	40.4927
		3363.17	42.5763	3363.17	41.8233
		3363.18	44.0549	3363.18	43.1538
		3363.19	45.5334	3363.19	44.4844
		3363.21	47.012	3363.21	45.815
		3363.22	48.4905	3363.22	47.1455
		3363.23	49.9691	3363.23	48.4761
		3363.25	51.4485	3363.25	49.8067
		3363.26	52.9712	3363.26	51.1541
		3363.27	54.4927	3363.27	52.5319
		3363.29	56.0141	3363.29	53.9097
		3363.3	57.5356	3363.3	55.2875
		3363.31	59.0571	3363.31	56.6654
		3363.33	60.5785	3363.33	58.0432
		3363.34	62.1	3363.34	59.421
		3363.35	63.6214	3363.35	60.7988
		3363.37	65.1645	3363.37	62.1816
		3363.38	66.7118	3363.38	63.5929
		3363.39	68.2591	3363.39	65.0042
		3363.41	69.8064	3363.41	66.4086
		3363.42	71.3537	3363.42	67.8247
		3363.43	72.907	3363.43	69.2345
		3363.45	74.4501	3363.45	70.6444
		3363.46	75.9986	3363.46	72.0542
		3363.47	77.5464	3363.47	73.464
		3363.49	79.0937	3363.49	74.8888
		3363.5	80.641	3363.5	76.3146
		3363.51	82.1883	3363.51	77.7404
		3363.53	83.7357	3363.53	79.1662
		3363.54	85.283	3363.54	80.592
		3363.55	86.8303	3363.55	82.0178
		3363.57	88.3776	3363.57	83.4436
		3363.58	89.9094	3363.58	84.8727
		3363.59	91.419	3363.59	86.2913
		3363.61	92.935	3363.61	87.7119
		3363.62	94.4394	3363.62	89.1325
		3363.63	95.9505	3363.63	90.553
		3363.65	97.4617	3363.65	91.9736
		3363.66	98.9728	3363.66	93.3941
		3363.67	100.484	3363.67	94.8147
		3363.69	101.977	3363.69	96.2352
		3363.7	103.402	3363.7	97.6393
		3363.71	104.828	3363.71	99.0275
		3363.73	106.253	3363.73	100.416
		3363.74	107.678	3363.74	101.804
		3363.75	109.104	3363.75	103.192
		3363.77	110.529	3363.77	104.59
		3363.78	111.955	3363.78	105.971
		3363.79	113.381	3363.79	107.361
		3363.81	114.661	3363.81	108.732
		3363.82	115.944	3363.82	110.055
		3363.83	117.227	3363.83	111.379
		3363.85	118.509	3363.85	112.703
		3363.86	119.792	3363.86	114.027
		3363.87	121.075	3363.87	115.351
		3363.89	122.358	3363.89	116.675
		3363.9	123.64	3363.9	117.999
		3363.91	124.752	3363.91	119.312
		3363.93	125.824	3363.93	120.529
		3363.94	126.897	3363.94	121.747
		3363.95	127.97	3363.95	122.956
		3363.97	129.042	3363.97	124.179
		3363.98	130.11	3363.98	125.395
		3363.99	131.186	3363.99	126.611
		3364.01	132.257	3364.01	127.826
		3364.02	133.157	3364.02	129.042
		3364.03	133.948	3364.03	130.121
		3364.05	134.739	3364.05	131.184
		3364.06	135.531	3364.06	132.247
		3364.07	136.322	3364.07	133.31
		3364.09	137.113	3364.09	134.373
		3364.1	137.905	3364.1	135.436
		3364.11	138.696	3364.11	136.499
		3364.13	139.344	3364.13	137.555
		3364.14	139.786	3364.14	138.484
		3364.15	140.231	3364.15	139.342
		3364.17	140.67	3364.17	140.2
		3364.18	141.113	3364.18	141.058
		3364.19	141.556	3364.19	141.916
		3364.21	141.998	3364.21	142.774
		3364.22	142.441	3364.22	143.632
		3364.23	142.795	3364.23	144.49
		3364.25	142.825	3364.25	145.228
		3364.26	142.854	3364.26	145.828
		3364.27	142.884	3364.27	146.429
		3364.29	142.913	3364.29	147.029
		3364.3	142.943	3364.3	147.63
		3364.31	142.972	3364.31	148.234
		3364.33	143.002	3364.33	148.832
		3364.34	143.021	3364.34	149.433
		3364.35	142.591	3364.35	149.958
		3364.37	142.161	3364.37	150.25
		3364.38	141.731	3364.38	150.542
		3364.39	141.301	3364.39	150.834
		3364.41	140.871	3364.41	151.127
		3364.42	140.44	3364.42	151.419
		3364.43	140.01	3364.43	151.711
		3364.45	139.58	3364.45	152.003
		3364.46	138.744	3364.46	152.282
		3364.47	137.824	3364.47	152.216
		3364.49	136.904	3364.49	152.15
		3364.5	135.984	3364.5	152.084
		3364.51	135.064	3364.51	152.018
		3364.53	134.138	3364.53	151.952
		3364.54	133.222	3364.54	151.886
		3364.55	132.301	3364.55	151.82
		3364.57	131.064	3364.57	151.754
		3364.58	129.651	3364.58	151.362
		3364.59	128.238	3364.59	150.899
		3364.61	126.825	3364.61	150.436
		3364.62	125.412	3364.62	149.973
		3364.63	123.999	3364.63	149.511
		3364.65	122.586	3364.65	149.048
		3364.66	121.172	3364.66	148.585
		3364.67	119.543	3364.67	148.121
		3364.69	117.663	3364.69	147.403
		3364.7	115.788	3364.7	146.518
		3364.71	113.905	3364.71	145.634
		3364.73	112.026	3364.73	144.749
		3364.74	110.148	3364.74	143.864
		3364.75	108.269	3364.75	142.979
		3364.77	106.39	3364.77	142.094
		3364.78	104.395	3364.78	141.21
		3364.79	102.105	3364.79	140.152
		3364.81	99.8142	3364.81	138.839
		3364.82	97.5237	3364.82	137.525
		3364.83	95.2331	3364.83	136.211
		3364.85	92.9426	3364.85	134.897
		3364.86	90.652	3364.86	133.579
		3364.87	88.3615	3364.87	132.269
		3364.89	86.0795	3364.89	130.954
		3364.9	83.4282	3364.9	129.557
		3364.91	80.8174	3364.91	127.827
		3364.93	78.2065	3364.93	126.098
		3364.94	75.5956	3364.94	124.368
		3364.95	72.9848	3364.95	122.639
		3364.97	70.3739	3364.97	120.909
		3364.98	67.7631	3364.98	119.18
		3364.99	65.1522	3364.99	117.45
		3365.01	62.3427	3365.01	115.721
		3365.02	59.508	3365.02	113.614
		3365.03	56.6733	3365.03	111.508
		3365.05	53.8385	3365.05	109.399
		3365.06	51.0038	3365.06	107.294
		3365.07	48.1695	3365.07	105.187
		3365.09	45.3344	3365.09	103.08
		3365.1	42.4998	3365.1	100.973
		3365.11	39.5942	3365.11	98.8659
		3365.13	36.6544	3365.13	96.5049
		3365.14	33.7147	3365.14	94.0813
		3365.15	30.7749	3365.15	91.6577
		3365.17	27.8351	3365.17	89.234
		3365.18	24.8954	3365.18	86.8104
		3365.19	21.9556	3365.19	84.3867
		3365.21	19.0159	3365.21	81.9631
		3365.22	16.0862	3365.22	79.5451
		3365.23	13.1683	3365.23	76.9743
		3365.25	10.2352	3365.25	74.317
		3365.26	7.32995	3365.26	71.6596
		3365.27	4.40861	3365.27	69.0022
		3365.29	1.48727	3365.29	66.3448
		3365.3	-1.43409	3365.3	63.6874
		3365.31	-4.35544	3365.31	61.0301
		3365.33	-7.2392	3365.33	58.3727
		3365.34	-10.0139	3365.34	55.659
		3365.35	-12.7886	3365.35	52.8621
		3365.37	-15.5633	3365.37	50.0652
		3365.38	-18.3379	3365.38	47.2684
		3365.39	-21.1126	3365.39	44.4715
		3365.41	-23.8873	3365.41	41.6815
		3365.42	-26.662	3365.42	38.8792
		3365.43	-29.4365	3365.43	36.0838
		3365.45	-31.9412	3365.45	33.2824
		3365.46	-34.4595	3365.46	30.4567
		3365.47	-36.9778	3365.47	27.6311
		3365.49	-39.496	3365.49	24.8054
[truncated: 2,589 more rows]

## Sheet: Figure 6
Fig. 6a										Fig. 6b										Fig. 6c					Fig. 6d
[truncated: 3,002 more rows]
[truncated: 23 more columns]

[truncated: 43 more sheets: Supplementary Figure 1, Supplementary Figure 2, Supplementary Figure 3, Supplementary Figure 4, Supplementary Figure 5, Supplementary Figure 6, Supplementary Figure 7, Supplementary Figure 8, Supplementary Figure 9, Supplementary Figure 10, Supplementary Figure 11, Supplementary Figure 12, Supplementary Figure 13, Supplementary Figure 14, Supplementary Figure 15, Supplementary Figure 16, Supplementary Figure 17, Supplementary Figure 18, Supplementary Figure 19, Supplementary Figure 20 …]
